# Supplementary material for: Anatomy of an extensively drug-resistant Klebsiella pneumoniae outbreak in Tuscany, Italy
Source: Proc Natl Acad Sci U S A. 2021 Nov 24;118(48):e2110227118. doi: 10.1073/pnas.2110227118 (PMC8640832; doi:10.1073/pnas.2110227118)
Supplement: Supplementary File [file pnas.2110227118.sd01.xlsx]

## Sheet: Dataset S1
Dataset S1 Isolates used in this study
Clade	MRSN isolate	Isolate name	Accession no.	Patient number	Date	Year	Facility	Sample type	Location room	species	species_match	contig_count	N50	largest_contig	ambiguous_bases	ST	virulence_score	resistance_score	num_resistance_classes	num_resistance_genes	Yersiniabactin	YbST	Colibactin	CbST	Aerobactin	AbST	Salmochelin	SmST	rmpA	rmpA2	wzi	K_locus	K_locus_problems	K_locus_confidence	K_locus_identity	K_locus_missing_genes	O_locus	O_locus_problems	O_locus_confidence	O_locus_identity	O_locus_missing_genes	Chr_ST	gapA	infB	mdh	pgi	phoE	rpoB	tonB
ME	381127	.	PRJNA725484	.	2016-03-23	2016	Middle East	Urine	.	Klebsiella pneumoniae	strong	178	111580	355662	no	ST147	1	2	9	12	ybt 9; ICEKp3	183-2LV	-	0	-	0	-	0	-	-	wzi64	KL64	none	Very high	1	.	O2v1	none	Very high	0.9864	.	ST147	3	4	6	1	7	4	38
ME	383578	.	PRJNA725484	.	2016-03-22	2016	Germany	Wound	.	Klebsiella pneumoniae	strong	181	117725	247935	no	ST147	1	2	9	12	ybt 9; ICEKp3	183-2LV	-	0	-	0	-	0	-	-	wzi64	KL64	none	Very high	1	.	O2v1	none	Very high	0.9864	.	ST147	3	4	6	1	7	4	38
ME	386469	.	PRJNA725484	.	2016-04-18	2016	Germany	Respiratory	.	Klebsiella pneumoniae	strong	194	107339	323030	no	ST147	1	2	9	12	ybt 9; ICEKp3	183-2LV	-	0	-	0	-	0	-	-	wzi64	KL64	none	Very high	1	.	O2v1	none	Very high	0.9864	.	ST147	3	4	6	1	7	4	38
ME	501925	.	PRJNA725484	.	2017-08-24	2017	Germany	Tissue	.	Klebsiella pneumoniae	strong	239	99224	408113	no	ST147	1	0	8	12	ybt 9; ICEKp3	183-2LV	-	0	-	0	-	0	-	-	wzi64	KL64	?-	Good	1	KL64_10_wzy	O2v1	none	Very high	0.9864	.	ST147	3	4	6	1	7	4	38
ME	515548	.	PRJNA725484	.	approx. 2016 (date uncertain)	2016	Middle East	Unknown	.	Klebsiella pneumoniae	strong	152	105975	323046	no	ST147	1	1	8	14	ybt 9; ICEKp3	183-2LV	-	0	-	0	-	0	-	-	wzi64	KL64	none	Very high	0.9999	.	O2v1	none	Very high	0.9864	.	ST147	3	4	6	1	7	4	38
ME	515566	.	PRJNA725484	.	approx. 2016 (date uncertain)	2016	Middle East	Unknown	.	Klebsiella pneumoniae	strong	186	101767	277701	no	ST147	1	2	10	16	ybt 9; ICEKp3	183-2LV	-	0	-	0	-	0	-	-	wzi64	KL64	none	Very high	1	.	O2v1	none	Very high	0.9864	.	ST147	3	4	6	1	7	4	38
ME	516404	.	PRJNA725484	.	approx. 2016 (date uncertain)	2016	Middle East	Unknown	.	Klebsiella pneumoniae	strong	143	107291	408235	no	ST147	1	2	8	9	ybt 9; ICEKp3	183-2LV	-	0	-	0	-	0	-	-	wzi64	KL64	none	Very high	1	.	O2v1	none	Very high	0.9864	.	ST147	3	4	6	1	7	4	38
ME	516459	.	PRJNA725484	.	approx. 2016 (date uncertain)	2016	Middle East	Unknown	.	Klebsiella pneumoniae	strong	137	106010	231606	no	ST147	1	2	8	10	ybt 9; ICEKp3	183-2LV	-	0	-	0	-	0	-	-	wzi64	KL64	none	Very high	1	.	O2v1	none	Very high	0.9864	.	ST147	3	4	6	1	7	4	38
ME	516529	.	PRJNA725484	.	approx. 2016 (date uncertain)	2016	Middle East	Unknown	.	Klebsiella pneumoniae	strong	124	111580	323037	no	ST147	1	2	8	10	ybt 9; ICEKp3	183-2LV	-	0	-	0	-	0	-	-	wzi64	KL64	none	Very high	1	.	O2v1	none	Very high	0.9864	.	ST147	3	4	6	1	7	4	38
ME	516608	.	PRJNA725484	.	approx. 2016 (date uncertain)	2016	Middle East	Unknown	.	Klebsiella pneumoniae	strong	119	142720	322915	no	ST147	1	0	2	0	ybt 9; ICEKp3	183-2LV	-	0	-	0	-	0	-	-	wzi64	KL64	none	Very high	1	.	O2v1	none	Very high	0.9864	.	ST147	3	4	6	1	7	4	38
ME	516653	.	PRJNA725484	.	approx. 2016 (date uncertain)	2016	Middle East	Unknown	.	Klebsiella pneumoniae	strong	142	99250	332885	no	ST147	1	0	2	0	ybt 9; ICEKp3	183-2LV	-	0	-	0	-	0	-	-	wzi64	KL64	none	Very high	1	.	O2v1	none	Very high	0.9864	.	ST147	3	4	6	1	7	4	38
ME	516662	.	PRJNA725484	.	approx. 2016 (date uncertain)	2016	Middle East	Unknown	.	Klebsiella pneumoniae	strong	145	111580	332939	no	ST147	1	2	8	10	ybt 9; ICEKp3	183-2LV	-	0	-	0	-	0	-	-	wzi64	KL64	none	Very high	1	.	O2v1	none	Very high	0.9864	.	ST147	3	4	6	1	7	4	38
ME	516741	.	PRJNA725484	.	approx. 2016 (date uncertain)	2016	Middle East	Unknown	.	Klebsiella pneumoniae	strong	133	98418	288798	no	ST147	1	0	2	0	ybt 9; ICEKp3	183-2LV	-	0	-	0	-	0	-	-	wzi64	KL64	none	Very high	1	.	O2v1	none	Very high	0.9864	.	ST147	3	4	6	1	7	4	38
ME	519386	.	PRJNA725484	.	approx. 2016 (date uncertain)	2016	Middle East	Unknown	.	Klebsiella pneumoniae	strong	177	105736	332615	no	ST147	1	2	8	10	ybt 9; ICEKp3	183-2LV	-	0	-	0	-	0	-	-	wzi64	KL64	none	Very high	1	.	O2v1	none	Very high	0.9864	.	ST147	3	4	6	1	7	4	38
A	669578	SI-0634	PRJNA725484	5	2019-05-14	2019	University Teaching Hospital of Siena (AOUS), Italy	Urine	Dermatology	Klebsiella pneumoniae	strong	158	117724	249841	no	ST147	1	1	8	12	ybt 9; ICEKp3	183-2LV	-	0	-	0	-	0	-	-	wzi64	KL64	none	Very high	1	.	O2v1	none	Very high	0.9864	.	ST147	3	4	6	1	7	4	38
A	751969	SI-0551	PRJNA725484	2	2019-03-10	2019	University Teaching Hospital of Siena (AOUS), Italy	Rectal Swab	Neurosurgery	Klebsiella pneumoniae	strong	176	145406	373080	no	ST147	4	2	11	18	ybt 9; ICEKp3	183-2LV	-	0	iuc 1	63	-	0	rmpA_2*(KpVP-1)	rmpA2_6*-47%	wzi64	KL64	-	High	1	KL64_10_wzy	O2v1	none	Very high	0.9864	.	ST147	3	4	6	1	7	4	38
B	751977	SI-0575	PRJNA725484	4	2019-04-02	2019	University Teaching Hospital of Siena (AOUS), Italy	Urine	Surgery	Klebsiella pneumoniae	strong	170	111687	277838	no	ST147	4	2	10	15	ybt 9; ICEKp3	183-2LV	-	0	iuc 1	63	-	0	rmpA_2*(KpVP-1)	rmpA2_6*-47%	wzi64	KL64	none	Very high	0.9999	.	O2v1	none	Very high	0.9864	.	ST147	3	4	6	1	7	4	38
A	751985	SI-0580	PRJNA725484	3	2019-03-31	2019	University Teaching Hospital of Siena (AOUS), Italy	Rectal Swab	Neurosurgery	Klebsiella pneumoniae	strong	181	123955	277841	no	ST147	4	2	11	19	ybt 9; ICEKp3	183-2LV	-	0	iuc 1	63	-	0	rmpA_2*(KpVP-1)	rmpA2_6*-47%	wzi64	KL64	none	Very high	1	.	O2v1	none	Very high	0.9864	.	ST147	3	4	6	1	7	4	38
B	751993	SI-0598	PRJNA725484	4	2019-04-17	2019	University Teaching Hospital of Siena (AOUS), Italy	Urine	Surgery	Klebsiella pneumoniae	strong	172	111387	277718	no	ST147	4	2	10	15	ybt 9; ICEKp3	183-2LV	-	0	iuc 1	63	-	0	rmpA_2*(KpVP-1)	rmpA2_6*-47%	wzi64	KL64	none	Very high	0.9999	.	O2v1	none	Very high	0.9864	.	ST147	3	4	6	1	7	4	38
B	752001	SI-0609	PRJNA725484	4	2019-04-29	2019	University Teaching Hospital of Siena (AOUS), Italy	Urine	Surgery	Klebsiella pneumoniae	strong	155	117732	322960	no	ST147	4	1	7	9	ybt 9; ICEKp3	183-2LV	-	0	iuc 1	63	-	0	rmpA_2*(KpVP-1)	rmpA2_6*-47%	wzi64	KL64	none	Very high	0.9999	.	O2v1	none	Very high	0.9864	.	ST147	3	4	6	1	7	4	38
B	752019	SI-0646A	PRJNA725484	6	2019-05-26	2019	University Teaching Hospital of Siena (AOUS), Italy	Rectal Swab	Neurosurgery	Klebsiella pneumoniae	strong	174	117736	323121	no	ST147	4	2	8	12	ybt 9; ICEKp3	183-2LV	-	0	iuc 1	63	-	0	rmpA_2*(KpVP-1)	rmpA2_6-60%	wzi64	KL64	?	Good	1	.	O2v1	none	Very high	0.9864	.	ST147	3	4	6	1	7	4	38
A	752027	SI-0647	PRJNA725484	6	2019-05-28	2019	University Teaching Hospital of Siena (AOUS), Italy	Urine	Neurosurgery	Klebsiella pneumoniae	strong	196	99225	277832	no	ST147	4	2	11	19	ybt 9; ICEKp3	183-2LV	-	0	iuc 1	63	-	0	rmpA_2*(KpVP-1)	rmpA2_6*-47%	wzi64	KL64	none	Very high	1	.	O2v1	none	Very high	0.9862	.	ST147	3	4	6	1	7	4	38
B	752035	SI-0659B	PRJNA725484	4	2019-06-05	2019	University Teaching Hospital of Siena (AOUS), Italy	Rectal Swab	Internal Medicine	Klebsiella pneumoniae	strong	163	143345	277837	no	ST147	4	2	10	14	ybt 9; ICEKp3	183-2LV	-	0	iuc 1	63	-	0	rmpA_2*(KpVP-1)	rmpA2_6*-47%	wzi64	KL64	none	Very high	1	.	O2v1	?-	Good	0.9864	O1/O2v1_03_wbbM	ST147	3	4	6	1	7	4	38
B	752043	SI-0680	PRJNA725484	7	2019-06-22	2019	University Teaching Hospital of Siena (AOUS), Italy	Blood	Cardiology	Klebsiella pneumoniae	strong	167	101688	277747	no	ST147	4	2	10	15	ybt 9; ICEKp3	183-2LV	-	0	iuc 1	63	-	0	rmpA_2*(KpVP-1)	rmpA2_6*-47%	wzi64	KL64	none	Very high	1	.	O2v1	none	Very high	0.9864	.	ST147	3	4	6	1	7	4	38
B	752051	SI-0687	PRJNA725484	7	2019-06-21	2019	University Teaching Hospital of Siena (AOUS), Italy	Respiratory	Cardiology	Klebsiella pneumoniae	strong	161	123889	277799	no	ST147	4	2	10	15	ybt 9; ICEKp3	183-2LV	-	0	iuc 1	63	-	0	rmpA_2*(KpVP-1)	rmpA2_6*-47%	wzi64	KL64	none	Very high	1	.	O2v1	none	Very high	0.9864	.	ST147	3	4	6	1	7	4	38
B	752069	SI-0701	PRJNA725484	8	2019-07-08	2019	University Teaching Hospital of Siena (AOUS), Italy	Rectal Swab	Cardiology	Klebsiella pneumoniae	strong	170	139354	277840	no	ST147	4	2	10	15	ybt 9; ICEKp3	183-2LV	-	0	iuc 1	63	-	0	rmpA_2*(KpVP-1)	rmpA2_6*-47%	wzi64	KL64	none	Very high	1	.	O2v1	none	Very high	0.9864	.	ST147	3	4	6	1	7	4	38
B	752077	SI-0702	PRJNA725484	9	2019-07-08	2019	University Teaching Hospital of Siena (AOUS), Italy	Rectal Swab	Cardiology	Klebsiella pneumoniae	strong	162	111409	277835	no	ST147	4	2	10	15	ybt 9; ICEKp3	183-2LV	-	0	iuc 1	63	-	0	rmpA_2*(KpVP-1)	rmpA2_6*-47%	wzi64	KL64	none	Very high	1	.	O2v1	none	Very high	0.9864	.	ST147	3	4	6	1	7	4	38
B	752085	SI-0708	PRJNA725484	10	2019-07-09	2019	University Teaching Hospital of Siena (AOUS), Italy	Respiratory	Cardiology	Klebsiella pneumoniae	strong	154	117737	408256	no	ST147	4	1	7	6	ybt 9; ICEKp3	183-2LV	-	0	iuc 1	63	-	0	rmpA_2*(KpVP-1)	rmpA2_6*-47%,rmpA2_7*-0%	wzi64	KL64	none	Very high	1	.	O2v1	none	Very high	0.9864	.	ST147	3	4	6	1	7	4	38
B	752093	SI-0712A	PRJNA725484	11	2019-07-11	2019	University Teaching Hospital of Siena (AOUS), Italy	Rectal Swab	Internal Medicine	Klebsiella pneumoniae	strong	151	142991	355705	no	ST147	4	2	10	15	ybt 9; ICEKp3	183-2LV	-	0	iuc 1	63	-	0	rmpA_2*(KpVP-1)	rmpA2_6*-47%	wzi64	KL64	none	Very high	1	.	O2v1	none	Very high	0.9864	.	ST147	3	4	6	1	7	4	38
B	752107	SI-0717A	PRJNA725484	12	2019-07-13	2019	University Teaching Hospital of Siena (AOUS), Italy	Rectal Swab	Surgery	Klebsiella pneumoniae	strong	159	118663	323071	no	ST147	4	2	10	15	ybt 9; ICEKp3	183-2LV	-	0	iuc 1	63	-	0	rmpA_2*(KpVP-1)	rmpA2_6*-47%	wzi64	KL64	none	Very high	1	.	O2v1	none	Very high	0.9864	.	ST147	3	4	6	1	7	4	38
B	752115	SI-0719	PRJNA725484	13	2019-07-13	2019	University Teaching Hospital of Siena (AOUS), Italy	Rectal Swab	Surgery	Klebsiella pneumoniae	strong	173	117732	277777	no	ST147	4	2	10	15	ybt 9; ICEKp3	183-2LV	-	0	iuc 1	63	-	0	rmpA_2*(KpVP-1)	rmpA2_6*-47%	wzi64	KL64	none	Very high	1	.	O2v1	none	Very high	0.9864	.	ST147	3	4	6	1	7	4	38
B	752123	SI-0724	PRJNA725484	14	2019-07-15	2019	University Teaching Hospital of Siena (AOUS), Italy	Rectal Swab	Cardiology	Klebsiella pneumoniae	strong	169	133481	307375	no	ST147	4	2	10	15	ybt 9; ICEKp3	183-2LV	-	0	iuc 1	63	-	0	rmpA_2*(KpVP-1)	rmpA2_6*-47%	wzi64	KL64	none	Very high	1	.	O2v1	none	Very high	0.9864	.	ST147	3	4	6	1	7	4	38
B	752131	SI-0726	PRJNA725484	15	2019-07-18	2019	University Teaching Hospital of Siena (AOUS), Italy	Rectal Swab	Internal Medicine	Klebsiella pneumoniae	strong	157	113933	322978	no	ST147	4	2	10	15	ybt 9; ICEKp3	183-2LV	-	0	iuc 1	63	-	0	rmpA_2*(KpVP-1)	rmpA2_6*-47%	wzi64	KL64	none	Very high	1	.	O2v1	none	Very high	0.9864	.	ST147	3	4	6	1	7	4	38
B	752149	SI-0736	PRJNA725484	16	2019-07-30	2019	University Teaching Hospital of Siena (AOUS), Italy	Rectal Swab	ICU	Klebsiella pneumoniae	strong	163	117732	302334	no	ST147	4	2	10	15	ybt 9; ICEKp3	183-2LV	-	0	iuc 1	63	-	0	rmpA_2*(KpVP-1)	rmpA2_6*-47%	wzi64	KL64	none	Very high	1	.	O2v1	none	Very high	0.9864	.	ST147	3	4	6	1	7	4	38
B	752157	SI-0738	PRJNA725484	18	2019-08-01	2019	University Teaching Hospital of Siena (AOUS), Italy	Rectal Swab	Cardiology	Klebsiella pneumoniae	strong	175	107657	249842	no	ST147	4	2	10	15	ybt 9; ICEKp3	183-2LV	-	0	iuc 1	63	-	0	rmpA_2*(KpVP-1)	rmpA2_6*-47%	wzi64	KL64	none	Very high	1	.	O2v1	none	Very high	0.9864	.	ST147	3	4	6	1	7	4	38
B	752165	SI-0739	PRJNA725484	19	2019-08-01	2019	University Teaching Hospital of Siena (AOUS), Italy	Rectal Swab	Internal Medicine	Klebsiella pneumoniae	strong	180	98451	249849	no	ST147	4	2	10	15	ybt 9; ICEKp3	183-2LV	-	0	iuc 1	63	-	0	rmpA_2*(KpVP-1)	rmpA2_6*-47%	wzi64	KL64	none	Very high	1	.	O2v1	none	Very high	0.9864	.	ST147	3	4	6	1	7	4	38
B	752173	SI-0742A	PRJNA725484	21	2019-08-05	2019	University Teaching Hospital of Siena (AOUS), Italy	Rectal Swab	Internal Medicine	Klebsiella pneumoniae	strong	103	252641	696249	no	ST147	4	2	10	15	ybt 9; ICEKp3	183-2LV	-	0	iuc 1	63	-	0	rmpA_2*(KpVP-1)	rmpA2_6*-47%	wzi64	KL64	none	Very high	1	.	O2v1	none	Very high	0.9864	.	ST147	3	4	6	1	7	4	38
B	752181	SI-0743A	PRJNA725484	77	2019-08-06	2019	University Teaching Hospital of Siena (AOUS), Italy	Rectal Swab	Internal Medicine	Klebsiella pneumoniae	strong	148	145406	277831	no	ST147	4	2	10	15	ybt 9; ICEKp3	183-2LV	-	0	iuc 1	63	-	0	rmpA_2*(KpVP-1)	rmpA2_6*-47%	wzi64	KL64	none	Very high	1	.	O2v1	none	Very high	0.9864	.	ST147	3	4	6	1	7	4	38
B	752199	SI-0744	PRJNA725484	20	2019-08-06	2019	University Teaching Hospital of Siena (AOUS), Italy	Rectal Swab	Cardiology	Klebsiella pneumoniae	strong	101	220686	960126	no	ST147	4	2	10	15	ybt 9; ICEKp3	183-2LV	-	0	iuc 1	63	-	0	rmpA_2*(KpVP-1)	rmpA2_6*-47%	wzi64	KL64	none	Very high	1	.	O2v1	none	Very high	0.9864	.	ST147	3	4	6	1	7	4	38
B	752203	SI-0745	PRJNA725484	22	2019-08-06	2019	University Teaching Hospital of Siena (AOUS), Italy	Rectal Swab	Cardiology	Klebsiella pneumoniae	strong	177	103891	284867	no	ST147	4	2	10	15	ybt 9; ICEKp3	183-2LV	-	0	iuc 1	63	-	0	rmpA_2*(KpVP-1)	rmpA2_6*-47%	wzi64	KL64	none	Very high	1	.	O2v1	none	Very high	0.9864	.	ST147	3	4	6	1	7	4	38
B	752211	SI-0746	PRJNA725484	17	2019-07-30	2019	University Teaching Hospital of Siena (AOUS), Italy	Respiratory	Internal Medicine	Klebsiella pneumoniae	strong	169	145406	277831	no	ST147	4	2	10	15	ybt 9; ICEKp3	183-2LV	-	0	iuc 1	63	-	0	rmpA_2*(KpVP-1)	rmpA2_6*-47%	wzi64	KL64	none	Very high	1	.	O2v1	none	Very high	0.9864	.	ST147	3	4	6	1	7	4	38
B	752229	SI-0747	PRJNA725484	20	2019-08-03	2019	University Teaching Hospital of Siena (AOUS), Italy	Respiratory	Cardiology	Klebsiella pneumoniae	strong	165	127433	277761	no	ST147	4	2	10	15	ybt 9; ICEKp3	183-2LV	-	0	iuc 1	63	-	0	rmpA_2*(KpVP-1)	rmpA2_6*-47%	wzi64	KL64	none	Very high	1	.	O2v1	none	Very high	0.9864	.	ST147	3	4	6	1	7	4	38
B	752237	SI-0757	PRJNA725484	17	2019-08-17	2019	University Teaching Hospital of Siena (AOUS), Italy	Urine	Internal Medicine	Klebsiella pneumoniae	strong	158	117731	252050	no	ST147	4	2	9	12	ybt 9; ICEKp3	183-2LV	-	0	iuc 1	63	-	0	rmpA_2*(KpVP-1)	rmpA2_6*-47%	wzi64	KL64	none	Very high	1	.	O2v1	none	Very high	0.9864	.	ST147	3	4	6	1	7	4	38
B	752245	SI-0764	PRJNA725484	23	2019-08-13	2019	University Teaching Hospital of Siena (AOUS), Italy	Rectal Swab	Cardiology	Klebsiella pneumoniae	strong	168	141485	323174	no	ST147	4	2	10	15	ybt 9; ICEKp3	183-2LV	-	0	iuc 1	63	-	0	rmpA_2*(KpVP-1)	rmpA2_6*-47%	wzi64	KL64	none	Very high	1	.	O2v1	none	Very high	0.9864	.	ST147	3	4	6	1	7	4	38
B	752253	SI-0766A	PRJNA725484	19	2019-08-20	2019	University Teaching Hospital of Siena (AOUS), Italy	Rectal Swab	Internal Medicine	Klebsiella pneumoniae	strong	153	111686	277846	no	ST147	1	2	10	15	ybt 9; ICEKp3	183-2LV	-	0	-	0	-	0	-	-	wzi64	KL64	none	Very high	1	.	O2v1	none	Very high	0.9864	.	ST147	3	4	6	1	7	4	38
B	752261	SI-0770	PRJNA725484	24	2019-08-24	2019	University Teaching Hospital of Siena (AOUS), Italy	Rectal Swab	Cardiology	Klebsiella pneumoniae	strong	101	214412	960060	no	ST147	4	2	10	15	ybt 9; ICEKp3	183-2LV	-	0	iuc 1	63	-	0	rmpA_2*(KpVP-1)	rmpA2_6*-47%	wzi64	KL64	none	Very high	1	.	O2v1	none	Very high	0.9864	.	ST147	3	4	6	1	7	4	38
B	752279	SI-0773	PRJNA725484	25	2019-08-29	2019	University Teaching Hospital of Siena (AOUS), Italy	Rectal Swab	Neurosurgery	Klebsiella pneumoniae	strong	161	117736	277832	no	ST147	4	2	10	15	ybt 9; ICEKp3	183-2LV	-	0	iuc 1	63	-	0	rmpA_2*(KpVP-1)	rmpA2_6*-47%	wzi64	KL64	none	Very high	1	.	O2v1	none	Very high	0.9864	.	ST147	3	4	6	1	7	4	38
B	752287	SI-0786	PRJNA725484	15	2019-09-09	2019	University Teaching Hospital of Siena (AOUS), Italy	Rectal Swab	Oncology	Klebsiella pneumoniae	strong	165	117737	277837	no	ST147	4	2	9	15	ybt 9; ICEKp3	183-2LV	-	0	iuc 1	63	-	0	rmpA_2*(KpVP-1)	rmpA2_3*-0%,rmpA2_4*-47%	wzi64	KL64	none	Very high	1	.	O2v1	none	Very high	0.9864	.	ST147	3	4	6	1	7	4	38
B	752295	SI-0792	PRJNA725484	26	2019-09-11	2019	University Teaching Hospital of Siena (AOUS), Italy	Rectal Swab	Internal Medicine	Klebsiella pneumoniae	strong	167	118640	246569	no	ST147	4	2	10	15	ybt 9; ICEKp3	183-2LV	-	0	iuc 1	63	-	0	rmpA_2*(KpVP-1)	rmpA2_6*-47%	wzi64	KL64	none	Very high	1	.	O2v1	none	Very high	0.9864	.	ST147	3	4	6	1	7	4	38
B	752309	SI-0795	PRJNA725484	10	2019-09-13	2019	University Teaching Hospital of Siena (AOUS), Italy	Rectal Swab	Surgery	Klebsiella pneumoniae	strong	166	142997	294367	no	ST147	4	2	10	12	ybt 9; ICEKp3	183-2LV	-	0	iuc 1	63	-	0	rmpA_2*(KpVP-1)	rmpA2_6*-47%	wzi64	KL64	none	Very high	1	.	O2v1	none	Very high	0.9864	.	ST147	3	4	6	1	7	4	38
A	752317	SI-0798	PRJNA725484	75	2019-09-13	2019	University Teaching Hospital of Siena (AOUS), Italy	Urine	Infectious Diseases	Klebsiella pneumoniae	strong	175	117726	277848	no	ST147	4	2	11	19	ybt 9; ICEKp3	183-2LV	-	0	iuc 1	63	-	0	-	rmpA2_6*-47%	wzi64	KL64	none	Very high	1	.	O2v1	none	Very high	0.9864	.	ST147	3	4	6	1	7	4	38
B	752325	SI-0801	PRJNA725484	29	2019-09-18	2019	University Teaching Hospital of Siena (AOUS), Italy	Urine	Emergency	Klebsiella pneumoniae	strong	103	214411	743203	no	ST147	4	2	10	15	ybt 9; ICEKp3	183-2LV	-	0	iuc 1	63	-	0	rmpA_2*(KpVP-1)	rmpA2_6*-47%	wzi64	KL64	none	Very high	1	.	O2v1	none	Very high	0.9864	.	ST147	3	4	6	1	7	4	38
B	752333	SI-0804A	PRJNA725484	26	2019-09-23	2019	University Teaching Hospital of Siena (AOUS), Italy	Blood	Emergency	Klebsiella pneumoniae	strong	161	118643	262380	no	ST147	4	2	10	15	ybt 9; ICEKp3	183-2LV	-	0	iuc 1	63	-	0	rmpA_2*(KpVP-1)	rmpA2_6*-47%	wzi64	KL64	none	Very high	1	.	O2v1	none	Very high	0.9864	.	ST147	3	4	6	1	7	4	38
B	752359	SI-0812	PRJNA725484	27	2019-09-25	2019	University Teaching Hospital of Siena (AOUS), Italy	Rectal Swab	Internal Medicine	Klebsiella pneumoniae	strong	167	131457	323094	no	ST147	4	2	10	15	ybt 9; ICEKp3	183-2LV	-	0	iuc 1	63	-	0	rmpA_2*(KpVP-1)	rmpA2_6*-47%	wzi64	KL64	none	Very high	1	.	O2v1	none	Very high	0.9864	.	ST147	3	4	6	1	7	4	38
B	752367	SI-0813	PRJNA725484	28	2019-09-20	2019	University Teaching Hospital of Siena (AOUS), Italy	Urine	Internal Medicine	Klebsiella pneumoniae	strong	162	124938	355705	no	ST147	4	2	10	16	ybt 9; ICEKp3	183-2LV	-	0	iuc 1	63	-	0	rmpA_2*(KpVP-1)	rmpA2_6*-47%	wzi64	KL64	none	Very high	1	.	O2v1	none	Very high	0.9864	.	ST147	3	4	6	1	7	4	38
B	752375	SI-0816	PRJNA725484	76	2019-09-25	2019	University Teaching Hospital of Siena (AOUS), Italy	Rectal Swab	Internal Medicine	Klebsiella pneumoniae	strong	160	111388	277766	no	ST147	4	2	10	15	ybt 9; ICEKp3	183-2LV	-	0	iuc 1	63	-	0	rmpA_2*(KpVP-1)	rmpA2_6*-47%	wzi64	KL64	none	Very high	1	.	O2v1	none	Very high	0.9864	.	ST147	3	4	6	1	7	4	38
B	752383	SI-0820A	PRJNA725484	19	2019-09-27	2019	University Teaching Hospital of Siena (AOUS), Italy	Rectal Swab	Emergency	Klebsiella pneumoniae	strong	165	111687	370934	no	ST147	4	2	10	15	ybt 9; ICEKp3	183-2LV	-	0	iuc 1	63	-	0	rmpA_2*(KpVP-1)	rmpA2_6*-47%	wzi64	KL64	none	Very high	1	.	O2v1	none	Very high	0.9864	.	ST147	3	4	6	1	7	4	38
B	752405	SI-0822A	PRJNA725484	30	2019-09-27	2019	University Teaching Hospital of Siena (AOUS), Italy	Rectal Swab	Internal Medicine	Klebsiella pneumoniae	strong	153	144339	277908	no	ST147	4	2	9	13	ybt 9; ICEKp3	183-2LV	-	0	iuc 1	63	-	0	rmpA_2*(KpVP-1)	rmpA2_6*-47%	wzi64	KL64	none	Very high	1	.	O2v1	none	Very high	0.9864	.	ST147	3	4	6	1	7	4	38
B	752413	SI-0823	PRJNA725484	31	2019-09-27	2019	University Teaching Hospital of Siena (AOUS), Italy	Rectal Swab	Internal Medicine	Klebsiella pneumoniae	strong	101	214379	959688	no	ST147	4	2	10	15	ybt 9; ICEKp3	183-2LV	-	0	iuc 1	63	-	0	rmpA_2*(KpVP-1)	rmpA2_6*-47%	wzi64	KL64	none	Very high	1	.	O2v1	none	Very high	0.9864	.	ST147	3	4	6	1	7	4	38
B	752421	SI-0825	PRJNA725484	32	2019-09-30	2019	University Teaching Hospital of Siena (AOUS), Italy	Rectal Swab	Internal Medicine	Klebsiella pneumoniae	strong	159	142055	277822	no	ST147	4	1	9	14	ybt 9; ICEKp3	183-2LV	-	0	iuc 1	63	-	0	rmpA_2*(KpVP-1)	rmpA2_6*-47%	wzi64	KL64	none	Very high	1	.	O2v1	none	Very high	0.9864	.	ST147	3	4	6	1	7	4	38
B	752439	SI-0828	PRJNA725484	35	2019-10-02	2019	University Teaching Hospital of Siena (AOUS), Italy	Rectal Swab	Internal Medicine	Klebsiella pneumoniae	strong	157	118640	407894	no	ST147	4	2	10	15	ybt 9; ICEKp3	183-2LV	-	0	iuc 1	63	-	0	rmpA_2*(KpVP-1)	rmpA2_6-60%	wzi64	KL64	none	Very high	1	.	O2v1	none	Very high	0.9864	.	ST147	3	4	6	1	7	4	38
B	752447	SI-0832A	PRJNA725484	33	2019-10-01	2019	University Teaching Hospital of Siena (AOUS), Italy	Rectal Swab	External	Klebsiella pneumoniae	strong	94	214380	960060	no	ST147	4	2	10	15	ybt 9; ICEKp3	183-2LV	-	0	iuc 1	63	-	0	rmpA_2*(KpVP-1)	rmpA2_6*-47%	wzi64	KL64	none	Very high	1	.	O2v1	none	Very high	0.9864	.	ST147	3	4	6	1	7	4	38
A	752455	SI-0839	PRJNA725484	34	2019-10-01	2019	University Teaching Hospital of Siena (AOUS), Italy	Respiratory	Cardiology	Klebsiella pneumoniae	strong	108	224260	708909	no	ST147	4	2	11	18	ybt 9; ICEKp3	183-2LV	-	0	iuc 1	63	-	0	rmpA_2*(KpVP-1)	rmpA2_6*-47%	wzi64	KL64	none	Very high	1	.	O2v1	none	Very high	0.9864	.	ST147	3	4	6	1	7	4	38
B	752463	SI-0841	PRJNA725484	36	2019-10-09	2019	University Teaching Hospital of Siena (AOUS), Italy	Rectal Swab	Internal Medicine	Klebsiella pneumoniae	strong	87	230657	568714	no	ST147	4	2	10	15	ybt 9; ICEKp3	183-2LV	-	0	iuc 1	63	-	0	rmpA_2*(KpVP-1)	rmpA2_6*-47%	wzi64	KL64	none	Very high	1	.	O2v1	none	Very high	0.9864	.	ST147	3	4	6	1	7	4	38
B	752471	SI-0847	PRJNA725484	32	2019-10-12	2019	University Teaching Hospital of Siena (AOUS), Italy	Rectal Swab	Emergency	Klebsiella pneumoniae	strong	154	142997	277819	no	ST147	4	2	10	15	ybt 9; ICEKp3	183-2LV	-	0	iuc 1	63	-	0	rmpA_2*(KpVP-1)	rmpA2_6*-47%	wzi64	KL64	none	Very high	1	.	O2v1	none	Very high	0.9864	.	ST147	3	4	6	1	7	4	38
B	752489	SI-0850	PRJNA725484	37	2019-10-12	2019	University Teaching Hospital of Siena (AOUS), Italy	Rectal Swab	ICU	Klebsiella pneumoniae	strong	161	143345	408270	no	ST147	4	2	10	15	ybt 9; ICEKp3	183-2LV	-	0	iuc 1	63	-	0	rmpA_2*(KpVP-1)	rmpA2_6*-47%	wzi64	KL64	none	Very high	1	.	O2v1	none	Very high	0.9864	.	ST147	3	4	6	1	7	4	38
B	752497	SI-0851	PRJNA725484	36	2019-10-16	2019	University Teaching Hospital of Siena (AOUS), Italy	Rectal Swab	Internal Medicine	Klebsiella pneumoniae	strong	157	143348	294344	no	ST147	4	2	10	15	ybt 9; ICEKp3	183-2LV	-	0	iuc 1	63	-	0	rmpA_2*(KpVP-1)	rmpA2_6*-47%	wzi64	KL64	none	Very high	1	.	O2v1	none	Very high	0.9864	.	ST147	3	4	6	1	7	4	38
B	752501	SI-0852	PRJNA725484	29	2019-10-12	2019	University Teaching Hospital of Siena (AOUS), Italy	Rectal Swab	ICU	Klebsiella pneumoniae	strong	161	142997	277847	no	ST147	4	2	10	15	ybt 9; ICEKp3	183-2LV	-	0	iuc 1	63	-	0	rmpA_2*(KpVP-1)	rmpA2_6*-47%	wzi64	KL64	none	Very high	1	.	O2v1	none	Very high	0.9864	.	ST147	3	4	6	1	7	4	38
B	752519	SI-0858	PRJNA725484	32	2019-10-18	2019	University Teaching Hospital of Siena (AOUS), Italy	Rectal Swab	Internal Medicine	Klebsiella pneumoniae	strong	165	143001	322953	no	ST147	4	2	10	15	ybt 9; ICEKp3	183-2LV	-	0	iuc 1	63	-	0	rmpA_2*(KpVP-1)	rmpA2_6*-47%	wzi64	KL64	none	Very high	1	.	O2v1	none	Very high	0.9864	.	ST147	3	4	6	1	7	4	38
A	752527	SI-0859	PRJNA725484	38	2019-10-23	2019	University Teaching Hospital of Siena (AOUS), Italy	Rectal Swab	Phlebology	Klebsiella pneumoniae	strong	195	143348	277848	no	ST147	4	2	11	19	ybt 9; ICEKp3	183-2LV	-	0	iuc 1	63	-	0	-	rmpA2_4*-47%,rmpA2_3*-0%	wzi64	KL64	none	Very high	1	.	O2v1	none	Very high	0.9864	.	ST147	3	4	6	1	7	4	38
B	752543	SI-0873	PRJNA725484	39	2019-10-25	2019	University Teaching Hospital of Siena (AOUS), Italy	Rectal Swab	Internal Medicine	Klebsiella pneumoniae	strong	103	214381	960126	no	ST147	4	2	10	15	ybt 9; ICEKp3	183-2LV	-	0	iuc 1	63	-	0	rmpA_2*(KpVP-1)	rmpA2_6*-47%	wzi64	KL64	none	Very high	1	.	O2v1	none	Very high	0.9864	.	ST147	3	4	6	1	7	4	38
B	752551	SI-0885A	PRJNA725484	40	2019-10-28	2019	University Teaching Hospital of Siena (AOUS), Italy	Rectal Swab	Internal Medicine	Klebsiella pneumoniae	strong	158	118674	355704	no	ST147	4	2	10	15	ybt 9; ICEKp3	183-2LV	-	0	iuc 1	63	-	0	rmpA_2*(KpVP-1)	rmpA2_3*-0%	wzi64	KL64	none	Very high	1	.	O2v1	none	Very high	0.9864	.	ST147	3	4	6	1	7	4	38
A	752569	SI-0890A	PRJNA725484	33	2019-10-29	2019	University Teaching Hospital of Siena (AOUS), Italy	Rectal Swab	External	Klebsiella pneumoniae	strong	95	246636	960382	no	ST147	4	2	11	17	ybt 9; ICEKp3	183-2LV	-	0	iuc 1	63	-	0	rmpA_2*(KpVP-1)	rmpA2_6*-47%	wzi64	KL64	none	Very high	0.9999	.	O2v1	none	Very high	0.9864	.	ST147	3	4	6	1	7	4	38
B	752577	SI-0898	PRJNA725484	4	2019-10-28	2019	University Teaching Hospital of Siena (AOUS), Italy	Urine	Cardiology	Klebsiella pneumoniae	strong	165	117718	249836	no	ST147	4	2	10	14	ybt 9; ICEKp3	183-2LV	-	0	iuc 1	63	-	0	rmpA_2*(KpVP-1)	rmpA2_6*-47%	wzi64	KL64	-	High	0.9999	KL64_09	O2v1	none	Very high	0.9864	.	ST147	3	4	6	1	7	4	38
B	752585	SI-0908	PRJNA725484	42	2019-10-30	2019	University Teaching Hospital of Siena (AOUS), Italy	Blood	Emergency	Klebsiella pneumoniae	strong	177	106314	277819	no	ST147	4	2	10	15	ybt 9; ICEKp3	183-2LV	-	0	iuc 1	63	-	0	rmpA_2*(KpVP-1)	rmpA2_6*-47%	wzi64	KL64	none	Very high	1	.	O2v1	none	Very high	0.9864	.	ST147	3	4	6	1	7	4	38
B	752593	SI-0910	PRJNA725484	42	2019-10-30	2019	University Teaching Hospital of Siena (AOUS), Italy	Urine	Emergency	Klebsiella pneumoniae	strong	164	105748	278236	no	ST147	4	2	10	15	ybt 9; ICEKp3	183-2LV	-	0	iuc 1	63	-	0	rmpA_2*(KpVP-1)	rmpA2_6*-47%	wzi64	KL64	none	Very high	1	.	O2v1	none	Very high	0.9864	.	ST147	3	4	6	1	7	4	38
B	752607	SI-0923	PRJNA725484	20	2019-11-03	2019	University Teaching Hospital of Siena (AOUS), Italy	Blood	Surgery	Klebsiella pneumoniae	strong	91	296471	960106	no	ST147	4	2	10	15	ybt 9; ICEKp3	183-2LV	-	0	iuc 1	63	-	0	rmpA_2*(KpVP-1)	rmpA2_6*-47%	wzi64	KL64	?-	Good	1	KL64_16_wcaJ	O2v1	none	Very high	0.9864	.	ST147	3	4	6	1	7	4	38
A	752615	SI-0930	PRJNA725484	43	2019-11-07	2019	University Teaching Hospital of Siena (AOUS), Italy	Rectal Swab	Oncology	Klebsiella pneumoniae	strong	195	111580	231971	no	ST147	4	2	11	19	ybt 9; ICEKp3	183-2LV	-	0	iuc 1	63	-	0	rmpA_2*(KpVP-1)	rmpA2_6*-47%	wzi64	KL64	none	Very high	1	.	O2v1	none	Very high	0.9862	.	ST147	3	4	6	1	7	4	38
B	752623	SI-0938	PRJNA725484	19	2019-11-08	2019	University Teaching Hospital of Siena (AOUS), Italy	Vagina	Infectious Diseases	Klebsiella pneumoniae	strong	151	143348	323157	no	ST147	1	2	10	15	ybt 9; ICEKp3	183-2LV	-	0	-	0	-	0	-	-	wzi64	KL64	none	Very high	1	.	O2v1	?-	Good	0.9864	O1/O2v1_01_wzm	ST147	3	4	6	1	7	4	38
A	752631	SI-0941	PRJNA725484	40	2019-11-11	2019	University Teaching Hospital of Siena (AOUS), Italy	Urine	Internal Medicine	Klebsiella pneumoniae	strong	182	117727	323225	no	ST147	4	2	11	19	ybt 9; ICEKp3	183-2LV	-	0	iuc 1	63	-	0	rmpA_2*(KpVP-1)	rmpA2_6*-47%	wzi64	KL64	none	Very high	1	.	O2v1	none	Very high	0.9864	.	ST147	3	4	6	1	7	4	38
B	752649	SI-0953	PRJNA725484	25	2019-11-18	2019	University Teaching Hospital of Siena (AOUS), Italy	Urine	Emergency	Klebsiella pneumoniae	strong	163	118343	277777	no	ST147	4	2	10	15	ybt 9; ICEKp3	183-2LV	-	0	iuc 1	63	-	0	rmpA_2*(KpVP-1)	rmpA2_6*-47%	wzi64	KL64	none	Very high	1	.	O2v1	none	Very high	0.9864	.	ST147	3	4	6	1	7	4	38
A	752657	SI-0957	PRJNA725484	34	2019-11-18	2019	University Teaching Hospital of Siena (AOUS), Italy	Rectal Swab	Surgery	Klebsiella pneumoniae	strong	177	143000	252695	no	ST147	4	2	11	19	ybt 9; ICEKp3	183-2LV	-	0	iuc 1	63	-	0	rmpA_2*(KpVP-1)	rmpA2_6*-47%	wzi64	KL64	none	Very high	1	.	O2v1	none	Very high	0.9864	.	ST147	3	4	6	1	7	4	38
B	752665	SI-0965	PRJNA725484	25	2019-11-18	2019	University Teaching Hospital of Siena (AOUS), Italy	Blood	Emergency	Klebsiella pneumoniae	strong	165	111247	277831	no	ST147	4	2	10	15	ybt 9; ICEKp3	183-2LV	-	0	iuc 1	63	-	0	rmpA_2*(KpVP-1)	rmpA2_6*-47%	wzi64	KL64	none	Very high	1	.	O2v1	none	Very high	0.9864	.	ST147	3	4	6	1	7	4	38
B	752681	SI-0981	PRJNA725484	44	2019-11-26	2019	University Teaching Hospital of Siena (AOUS), Italy	Rectal Swab	Internal Medicine	Klebsiella pneumoniae	strong	178	117734	286088	no	ST147	4	2	10	15	ybt 9; ICEKp3	183-2LV	-	0	iuc 1	63	-	0	rmpA_2*(KpVP-1)	rmpA2_6*-47%	wzi64	KL64	none	Very high	1	.	O2v1	none	Very high	0.9864	.	ST147	3	4	6	1	7	4	38
B	752699	SI-0982	PRJNA725484	45	2019-11-27	2019	University Teaching Hospital of Siena (AOUS), Italy	Rectal Swab	Internal Medicine	Klebsiella pneumoniae	strong	156	127171	322445	no	ST147	4	2	10	14	ybt 9; ICEKp3	183-2LV	-	0	iuc 1	63	-	0	rmpA_2*(KpVP-1)	rmpA2_6*-47%	wzi64	KL64	none	Very high	1	.	O2v1	none	Very high	0.9864	.	ST147	3	4	6	1	7	4	38
B	752703	SI-0992	PRJNA725484	46	2019-12-02	2019	University Teaching Hospital of Siena (AOUS), Italy	Rectal Swab	Internal Medicine	Klebsiella pneumoniae	strong	172	117732	278341	no	ST147	4	2	10	14	ybt 9; ICEKp3	183-2LV	-	0	iuc 1	63	-	0	rmpA_2*(KpVP-1)	rmpA2_6*-47%	wzi64	KL64	none	Very high	1	.	O2v1	none	Very high	0.9864	.	ST147	3	4	6	1	7	4	38
B	752711	SI-0993A	PRJNA725484	47	2019-12-03	2019	University Teaching Hospital of Siena (AOUS), Italy	Rectal Swab	External	Klebsiella pneumoniae	strong	171	105736	277837	no	ST147	4	2	10	14	ybt 9; ICEKp3	183-2LV	-	0	iuc 1	63	-	0	rmpA_2*(KpVP-1)	rmpA2_3*-0%	wzi64	KL64	none	Very high	1	.	O2v1	none	Very high	0.9864	.	ST147	3	4	6	1	7	4	38
A	752729	SI-0994	PRJNA725484	48	2019-12-03	2019	University Teaching Hospital of Siena (AOUS), Italy	Rectal Swab	Internal Medicine	Klebsiella pneumoniae	strong	171	143348	252140	no	ST147	4	2	10	15	ybt 9; ICEKp3	183-2LV	-	0	iuc 1	63	-	0	rmpA_2*(KpVP-1)	rmpA2_6*-47%	wzi64	KL64	none	Very high	1	.	O2v1	none	Very high	0.9862	.	ST147	3	4	6	1	7	4	38
B	752737	SI-0995	PRJNA725484	49	2019-12-03	2019	University Teaching Hospital of Siena (AOUS), Italy	Rectal Swab	Orthopaedics	Klebsiella pneumoniae	strong	154	123915	284544	no	ST147	4	2	10	14	ybt 9; ICEKp3	183-2LV	-	0	iuc 1	63	-	0	rmpA_2*(KpVP-1)	rmpA2_3*-0%	wzi64	KL64	none	Very high	1	.	O2v1	none	Very high	0.9864	.	ST147	3	4	6	1	7	4	38
B	752745	SI-1000	PRJNA725484	50	2019-12-04	2019	University Teaching Hospital of Siena (AOUS), Italy	Rectal Swab	Internal Medicine	Klebsiella pneumoniae	strong	157	144256	277838	no	ST147	4	2	10	14	ybt 9; ICEKp3	183-2LV	-	0	iuc 1	63	-	0	rmpA_2*(KpVP-1)	rmpA2_6*-47%	wzi64	KL64	none	Very high	1	.	O2v1	none	Very high	0.9864	.	ST147	3	4	6	1	7	4	38
B	752753	SI-1004	PRJNA725484	51	2019-12-06	2019	University Teaching Hospital of Siena (AOUS), Italy	Rectal Swab	Internal Medicine	Klebsiella pneumoniae	strong	155	142073	408426	no	ST147	4	2	10	15	ybt 9; ICEKp3	69-3LV	-	0	iuc 1	63	-	0	rmpA_2*(KpVP-1)	rmpA2_6*-47%	wzi64	KL64	none	Very high	1	.	O2v1	none	Very high	0.9864	.	ST147	3	4	6	1	7	4	38
A	752761	SI-1005	PRJNA725484	52	2019-12-08	2019	University Teaching Hospital of Siena (AOUS), Italy	Rectal Swab	Emergency	Klebsiella pneumoniae	strong	114	230396	960070	no	ST147	4	2	10	14	ybt 9; ICEKp3	183-2LV	-	0	iuc 1	63	-	0	rmpA_2*(KpVP-1)	rmpA2_6*-47%	wzi64	KL64	none	Very high	1	.	O2v1	none	Very high	0.9864	.	ST147	3	4	6	1	7	4	38
B	752779	SI-1009	PRJNA725484	45	2019-12-09	2019	University Teaching Hospital of Siena (AOUS), Italy	Urine	Internal Medicine	Klebsiella pneumoniae	strong	170	111732	287152	no	ST147	4	2	10	14	ybt 9; ICEKp3	183-2LV	-	0	iuc 1	63	-	0	rmpA_2*(KpVP-1)	rmpA2_6*-47%	wzi64	KL64	none	Very high	1	.	O2v1	none	Very high	0.9864	.	ST147	3	4	6	1	7	4	38
B	752787	SI-1012	PRJNA725484	32	2019-12-10	2019	University Teaching Hospital of Siena (AOUS), Italy	Rectal Swab	Emergency	Klebsiella pneumoniae	strong	167	107658	293786	no	ST147	4	2	10	15	ybt 9; ICEKp3	183-2LV	-	0	iuc 1	63	-	0	rmpA_2*(KpVP-1)	rmpA2_6*-47%	wzi64	KL64	none	Very high	1	.	O2v1	?-	Good	0.9864	O1/O2v1_05_wbbN	ST147	3	4	6	1	7	4	38
A	752795	SI-1017	PRJNA725484	53	2019-12-11	2019	University Teaching Hospital of Siena (AOUS), Italy	Rectal Swab	Internal Medicine	Klebsiella pneumoniae	strong	188	143348	323267	no	ST147	4	2	10	13	ybt 9; ICEKp3	183-2LV	-	0	iuc 1	63	-	0	rmpA_2*(KpVP-1)	rmpA2_6*-47%,rmpA2_3*-0%	wzi64	KL64	none	Very high	1	.	O2v1	none	Very high	0.9862	.	ST147	3	4	6	1	7	4	38
B	752809	SI-1020	PRJNA725484	55	2019-12-12	2019	University Teaching Hospital of Siena (AOUS), Italy	Rectal Swab	Pulmonology	Klebsiella pneumoniae	strong	163	128268	278308	no	ST147	4	2	10	15	ybt 9; ICEKp3	183-2LV	-	0	iuc 1	63-1LV	-	0	rmpA_2*(KpVP-1)	rmpA2_6*-51%,rmpA2_3*-0%	wzi64	KL64	none	Very high	0.9999	.	O2v1	none	Very high	0.9864	.	ST147	3	4	6	1	7	4	38
B	752817	SI-1022	PRJNA725484	54	2019-12-12	2019	University Teaching Hospital of Siena (AOUS), Italy	Rectal Swab	Internal Medicine	Klebsiella pneumoniae	strong	153	152406	252206	no	ST147	4	2	10	14	ybt 9; ICEKp3	183-2LV	-	0	iuc 1	63	-	0	rmpA_2*(KpVP-1)	rmpA2_6*-47%	wzi64	KL64	none	Very high	1	.	O2v1	none	Very high	0.9864	.	ST147	3	4	6	1	7	4	38
A	752825	SI-1027	PRJNA725484	57	2019-12-16	2019	University Teaching Hospital of Siena (AOUS), Italy	Rectal Swab	Internal Medicine	Klebsiella pneumoniae	strong	186	107657	323121	no	ST147	4	2	11	19	ybt 9; ICEKp3	183-2LV	-	0	iuc 1	63	-	0	rmpA_2*(KpVP-1)	rmpA2_6*-47%	wzi64	KL64	none	Very high	1	.	O2v1	none	Very high	0.9864	.	ST147	3	4	6	1	7	4	38
B	752833	SI-1040	PRJNA725484	28	2019-12-24	2019	University Teaching Hospital of Siena (AOUS), Italy	Rectal Swab	Emergency	Klebsiella pneumoniae	strong	173	99931	277736	no	ST147	4	2	10	15	ybt 9; ICEKp3	183-2LV	-	0	iuc 1	63	-	0	rmpA_2*(KpVP-1)	rmpA2_6*-47%	wzi64	KL64	none	Very high	1	.	O2v1	none	Very high	0.9864	.	ST147	3	4	6	1	7	4	38
A	752841	SI-1044A	PRJNA725484	40	2019-12-27	2019	University Teaching Hospital of Siena (AOUS), Italy	Rectal Swab	ICU	Klebsiella pneumoniae	strong	174	142718	277798	no	ST147	4	2	11	19	ybt 9; ICEKp3	183-2LV	-	0	iuc 1	63	-	0	rmpA_2*(KpVP-1)	rmpA2_6*-47%	wzi64	KL64	none	Very high	1	.	O2v1	none	Very high	0.9864	.	ST147	3	4	6	1	7	4	38
B	752859	SI-1048A	PRJNA725484	57	2020-01-02	2020	University Teaching Hospital of Siena (AOUS), Italy	Rectal Swab	Emergency	Klebsiella pneumoniae	strong	94	230657	568714	no	ST147	4	2	10	15	ybt 9; ICEKp3	183-2LV	-	0	iuc 1	63	-	0	rmpA_2*(KpVP-1)	rmpA2_6*-55%	wzi64	KL64	none	Very high	1	.	O2v1	none	Very high	0.9864	.	ST147	3	4	6	1	7	4	38
B	752867	SI-1058	PRJNA725484	10	2020-01-07	2020	University Teaching Hospital of Siena (AOUS), Italy	Rectal Swab	Cardiology	Klebsiella pneumoniae	strong	159	142055	355707	no	ST147	4	2	10	15	ybt 9; ICEKp3	183-2LV	-	0	iuc 1	63	-	0	rmpA_2*(KpVP-1)	rmpA2_6*-47%	wzi64	KL64	none	Very high	1	.	O2v1	-+	Good	0.9864	O1/O2v1_01_wzm	ST147	3	4	6	1	7	4	38
B	752875	SI-1064	PRJNA725484	58	2020-01-09	2020	University Teaching Hospital of Siena (AOUS), Italy	Rectal Swab	Internal Medicine	Klebsiella pneumoniae	strong	155	118640	284370	no	ST147	4	2	10	15	ybt 9; ICEKp3	183-2LV	-	0	iuc 1	63	-	0	rmpA_2*(KpVP-1)	rmpA2_6*-55%	wzi64	KL64	none	Very high	1	.	O2v1	none	Very high	0.9864	.	ST147	3	4	6	1	7	4	38
A	752883	SI-1072	PRJNA725484	40	2020-01-10	2020	University Teaching Hospital of Siena (AOUS), Italy	Respiratory	Internal Medicine	Klebsiella pneumoniae	strong	176	144340	277849	no	ST147	4	2	11	19	ybt 9; ICEKp3	183-2LV	-	0	iuc 1	63	-	0	rmpA_2*(KpVP-1)	rmpA2_6*-47%	wzi64	KL64	none	Very high	1	.	O2v1	none	Very high	0.9864	.	ST147	3	4	6	1	7	4	38
A	752905	SI-1085	PRJNA725484	59	2020-01-17	2020	University Teaching Hospital of Siena (AOUS), Italy	Rectal Swab	Surgery	Klebsiella pneumoniae	strong	166	143344	282041	no	ST147	4	2	11	19	ybt 9; ICEKp3	183-2LV	-	0	iuc 1	63	-	0	rmpA_2*(KpVP-1)	rmpA2_6*-47%	wzi64	KL64	none	Very high	1	.	O2v1	none	Very high	0.9862	.	ST147	3	4	6	1	7	4	38
A	752913	SI-1086	PRJNA725484	59	2020-01-20	2020	University Teaching Hospital of Siena (AOUS), Italy	Rectal Swab	ICU	Klebsiella pneumoniae	strong	180	144340	282043	no	ST147	4	2	11	19	ybt 9; ICEKp3	183-2LV	-	0	iuc 1	63	-	0	rmpA_2*(KpVP-1)	rmpA2_6*-47%	wzi64	KL64	none	Very high	1	.	O2v1	none	Very high	0.9862	.	ST147	3	4	6	1	7	4	38
B	752921	SI-1091	PRJNA725484	4	2020-01-20	2020	University Teaching Hospital of Siena (AOUS), Italy	Rectal Swab	Internal Medicine	Klebsiella pneumoniae	strong	171	112620	355705	no	ST147	4	2	10	14	ybt 9; ICEKp3	183-2LV	-	0	iuc 1	63	-	0	rmpA_2*(KpVP-1)	rmpA2_6*-47%	wzi64	KL64	none	Very high	1	.	O2v1	?-	Good	0.9864	O1/O2v1_03_wbbM	ST147	3	4	6	1	7	4	38
B	752939	SI-1093	PRJNA725484	57	2020-01-18	2020	University Teaching Hospital of Siena (AOUS), Italy	Urine	Emergency	Klebsiella pneumoniae	strong	157	143345	284525	no	ST147	4	2	10	15	ybt 9; ICEKp3	183-2LV	-	0	iuc 1	63	-	0	rmpA_2*(KpVP-1)	rmpA2_6*-55%	wzi64	KL64	none	Very high	1	.	O2v1	none	Very high	0.9864	.	ST147	3	4	6	1	7	4	38
B	752947	SI-1104	PRJNA725484	60	2020-01-26	2020	University Teaching Hospital of Siena (AOUS), Italy	Rectal Swab	Internal Medicine	Klebsiella pneumoniae	strong	166	142991	408133	no	ST147	4	2	10	15	ybt 9; ICEKp3	183-2LV	-	0	iuc 1	63	-	0	rmpA_2*(KpVP-1)	rmpA2_6*-47%	wzi64	KL64	none	Very high	1	.	O2v1	none	Very high	0.9864	.	ST147	3	4	6	1	7	4	38
A	752971	SI-1129	PRJNA725484	40	2019-12-27	2019	University Teaching Hospital of Siena (AOUS), Italy	Blood	ICU	Klebsiella pneumoniae	strong	167	152419	294355	no	ST147	4	2	11	19	ybt 9; ICEKp3	183-2LV	-	0	iuc 1	63	-	0	rmpA_2*(KpVP-1)	rmpA2_3*-0%,rmpA2_6*-47%	wzi64	KL64	none	Very high	1	.	O2v1	none	Very high	0.9864	.	ST147	3	4	6	1	7	4	38
B	752989	SI-1134	PRJNA725484	61	2020-02-10	2020	University Teaching Hospital of Siena (AOUS), Italy	Rectal Swab	Emergency	Klebsiella pneumoniae	strong	164	112802	284507	no	ST147	4	2	10	14	ybt 9; ICEKp3	183-2LV	-	0	iuc 1	63	-	0	rmpA_2*(KpVP-1)	rmpA2_6*-47%	wzi64	KL64	none	Very high	1	.	O2v1	none	Very high	0.9864	.	ST147	3	4	6	1	7	4	38
A	849636	SI-1023B1	PRJNA725484	56	2019-12-12	2019	University Teaching Hospital of Siena (AOUS), Italy	Rectal Swab	Infectious Diseases	Klebsiella pneumoniae	strong	147	142060	277832	no	ST147	4	1	7	11	ybt 9; ICEKp3	183-3LV	-	0	iuc 1	63	-	0	rmp 1; KpVP-1	-	wzi64	KL64	none	Very high	1	.	O2v1	none	Very high	0.9864	.	ST147	3	4	6	1	7	4	38
A	849732	SI-0518	PRJNA725484	1	2019-02-19	2019	University Teaching Hospital of Siena (AOUS), Italy	Urine	Neurology/Neurosurgery	Klebsiella pneumoniae	strong	145	142746	249862	no	ST147	4	2	10	16	ybt 9; ICEKp3	183-2LV	-	0	iuc 1	63	-	0	rmp 1; KpVP-1	-	wzi64	KL64	none	Very high	1	.	O2v1	?-	Good	0.9864	O1/O2v1_06_wbbO	ST147	3	4	6	1	7	4	38
A	849740	SI-0548	PRJNA725484	1	2019-03-10	2019	University Teaching Hospital of Siena (AOUS), Italy	Rectal Swab	Neurology/Neurosurgery	Klebsiella pneumoniae	strong	147	131534	252477	no	ST147	1	2	10	16	ybt 9; ICEKp3	183-2LV	-	0	-	0	-	0	rmp 1; KpVP-1	-	wzi64	KL64	none	Very high	1	.	O2v1	?-	Good	0.9864	O1/O2v1_06_wbbO	ST147	3	4	6	1	7	4	38
B	849758	SI-0794	PRJNA725484	28	2019-09-13	2019	University Teaching Hospital of Siena (AOUS), Italy	Rectal Swab	Internal Medicine	Klebsiella pneumoniae	strong	135	143348	277832	no	ST147	4	2	10	16	ybt 9; ICEKp3	183-2LV	-	0	iuc 1	63	-	0	rmp 1; KpVP-1	-	wzi64	KL64	none	Very high	1	.	O2v1	none	Very high	0.9864	.	ST147	3	4	6	1	7	4	38
A	849766	SI-0827	PRJNA725484	34	2019-10-01	2019	University Teaching Hospital of Siena (AOUS), Italy	Rectal Swab	Cardiology	Klebsiella pneumoniae	strong	154	105741	249864	no	ST147	4	2	10	17	ybt 9; ICEKp3	183-2LV	-	0	iuc 1	63	-	0	rmp 1; KpVP-1	rmpA2_5*-54%	wzi64	KL64	none	Very high	1	.	O2v1	none	Very high	0.9864	.	ST147	3	4	6	1	7	4	38
A	849774	SI-0887	PRJNA725484	41	2019-10-29	2019	University Teaching Hospital of Siena (AOUS), Italy	Rectal Swab	External	Klebsiella pneumoniae	strong	167	107580	252481	no	ST147	4	2	10	17	ybt 9; ICEKp3	183-3LV	-	0	iuc 1	63	-	0	rmp 1; KpVP-1	-	wzi64	KL64	none	Very high	1	.	O2v1	none	Very high	0.9864	.	ST147	3	4	6	1	7	4	38
A	849782	SI-0888	PRJNA725484	41	2019-10-29	2019	University Teaching Hospital of Siena (AOUS), Italy	Rectal Swab	External	Klebsiella pneumoniae	strong	156	142577	408786	no	ST147	4	2	10	17	ybt 9; ICEKp3	183-3LV	-	0	iuc 1	63	-	0	rmp 1; KpVP-1	-	wzi64	KL64	none	Very high	1	.	O2v1	none	Very high	0.9864	.	ST147	3	4	6	1	7	4	38
B	849790	SI-1073	PRJNA725484	9	2020-01-15	2020	University Teaching Hospital of Siena (AOUS), Italy	Rectal Swab	External	Klebsiella pneumoniae	strong	135	111472	408863	no	ST147	4	2	10	16	ybt 9; ICEKp3	183-2LV	-	0	iuc 1	63	-	0	rmp 1; KpVP-1	rmpA2_6*-47%	wzi64	KL64	none	Very high	1	.	O2v1	none	Very high	0.9864	.	ST147	3	4	6	1	7	4	38
B	849804	SI-1154	PRJNA725484	63	2020-02-14	2020	University Teaching Hospital of Siena (AOUS), Italy	Rectal Swab	Internal Medicine	Klebsiella pneumoniae	strong	138	112694	408958	no	ST147	4	2	10	16	ybt 9; ICEKp3	183-2LV	-	0	iuc 1	63	-	0	rmp 1; KpVP-1	-	wzi64	KL64	none	Very high	1	.	O2v1	none	Very high	0.9864	.	ST147	3	4	6	1	7	4	38
B	849812	SI-1159	PRJNA725484	64	2020-02-18	2020	University Teaching Hospital of Siena (AOUS), Italy	Rectal Swab	ICU	Klebsiella pneumoniae	strong	141	111441	322712	no	ST147	4	2	10	15	ybt 9; ICEKp3	183-2LV	-	0	iuc 1	63	-	0	rmp 1; KpVP-1	-	wzi64	KL64	none	Very high	1	.	O2v1	none	Very high	0.9864	.	ST147	3	4	6	1	7	4	38
A	849820	SI-1251	PRJNA725484	65	2020-04-04	2020	University Teaching Hospital of Siena (AOUS), Italy	Rectal Swab	External	Klebsiella pneumoniae	strong	159	109476	323347	no	ST147	4	3	10	15	ybt 9; ICEKp3	183-2LV	-	0	iuc 1	63	-	0	rmp 1; KpVP-1	-	wzi64	KL64	none	Very high	1	.	O2v1	none	Very high	0.9862	.	ST147	3	4	6	1	7	4	38
B	849838	SI-1339	PRJNA725484	66	2020-06-15	2020	University Teaching Hospital of Siena (AOUS), Italy	Respiratory	ICU	Klebsiella pneumoniae	strong	126	131551	252158	no	ST147	4	2	9	15	ybt 9; ICEKp3	183-2LV	-	0	iuc 1	63	-	0	rmp 1; KpVP-1	rmpA2_6*-47%	wzi64	KL64	none	Very high	1	.	O2v1	none	Very high	0.9864	.	ST147	3	4	6	1	7	4	38
A	849846	SI-1367	PRJNA725484	67	2020-07-08	2020	University Teaching Hospital of Siena (AOUS), Italy	Rectal Swab	Internal Medicine	Klebsiella pneumoniae	strong	156	119274	408732	no	ST147	4	2	10	17	ybt 9; ICEKp3	183-2LV	-	0	iuc 1	63	-	0	rmp 1; KpVP-1	-	wzi64	KL64	none	Very high	1	.	O2v1	none	Very high	0.9862	.	ST147	3	4	6	1	7	4	38
A	849854	SI-1374	PRJNA725484	68	2020-07-11	2020	University Teaching Hospital of Siena (AOUS), Italy	Rectal Swab	Internal Medicine	Klebsiella pneumoniae	strong	159	117736	284524	no	ST147	4	2	10	16	ybt 9; ICEKp3	183-2LV	-	0	iuc 1	63	-	0	rmp 1; KpVP-1	-	wzi64	KL64	none	Very high	1	.	O2v1	none	Very high	0.9864	.	ST147	3	4	6	1	7	4	38
B	849862	SI-1380	PRJNA725484	69	2020-07-15	2020	University Teaching Hospital of Siena (AOUS), Italy	Rectal Swab	Internal Medicine	Klebsiella pneumoniae	strong	91	142047	277929	no	ST147	1	2	8	9	ybt 9; ICEKp3	183-2LV	-	0	-	0	-	0	-	-	wzi64	KL64	none	Very high	1	.	O2v1	none	Very high	0.9864	.	ST147	3	4	6	1	7	4	38
B	849870	SI-1417	PRJNA725484	70	2020-08-01	2020	University Teaching Hospital of Siena (AOUS), Italy	Rectal Swab	ICU	Klebsiella pneumoniae	strong	136	143345	323340	no	ST147	1	2	10	15	ybt 9; ICEKp3	183-2LV	-	0	-	0	-	0	rmp 1; KpVP-1 (incomplete)	-	wzi64	KL64	none	Very high	1	.	O2v1	none	Very high	0.9864	.	ST147	3	4	6	1	7	4	38
B	849888	SI-1440	PRJNA725484	71	2020-08-06	2020	University Teaching Hospital of Siena (AOUS), Italy	Rectal Swab	Internal Medicine	Klebsiella pneumoniae	strong	96	141947	249834	no	ST147	1	2	8	9	ybt 9; ICEKp3	183-2LV	-	0	-	0	-	0	-	-	wzi64	KL64	none	Very high	1	.	O2v1	none	Very high	0.9864	.	ST147	3	4	6	1	7	4	38
B	849896	SI-1453	PRJNA725484	72	2020-08-13	2020	University Teaching Hospital of Siena (AOUS), Italy	Rectal Swab	Internal Medicine	Klebsiella pneumoniae	strong	97	118672	277886	no	ST147	1	2	8	9	ybt 9; ICEKp3	183-2LV	-	0	-	0	-	0	-	-	wzi64	KL64	none	Very high	1	.	O2v1	none	Very high	0.9864	.	ST147	3	4	6	1	7	4	38
A	849900	SI-1491	PRJNA725484	73	2020-08-25	2020	University Teaching Hospital of Siena (AOUS), Italy	Rectal Swab	Neurology/Neurosurgery	Klebsiella pneumoniae	strong	151	142576	284524	no	ST147	4	2	10	16	ybt 9; ICEKp3	183-2LV	-	0	iuc 1	63	-	0	rmp 1; KpVP-1	rmpA2_6*-47%	wzi64	KL64	none	Very high	1	.	O2v1	none	Very high	0.9864	.	ST147	3	4	6	1	7	4	38
A	849934	SI-1731	PRJNA725484	74	2020-10-28	2020	University Teaching Hospital of Siena (AOUS), Italy	Rectal Swab	Internal Medicine	Klebsiella pneumoniae	strong	157	111580	408783	no	ST147	4	2	10	17	ybt 9; ICEKp3	183-4LV	-	0	iuc 1	63	-	0	rmp 1; KpVP-1	rmpA2_6*-47%	wzi64	KL64	?-	Good	1	KL64_15_wbaZ	O2v1	none	Very high	0.9864	.	ST147	3	4	6	1	7	4	38
A	Kp-P2	.	SAMN16386434	.	.	.	.	Blood	.	Klebsiella pneumoniae	strong	.	.	.	.	ST147	.	.	.	.	ybt 9; ICEKp3	.	.	.	iuc 1	.	.	.	rmp 1; KpVP-1	-	.	KL64	.	.	.	.	O2v1	.	.	.	.	.	.	.	.	.	.	.	.
A	Kp-P1	.	SAMN16386433	.	.	.	.	Blood	.	Klebsiella pneumoniae	strong	.	.	.	.	ST147	.	.	.	.	ybt 9; ICEKp3	.	.	.	iuc 1	.	.	.	rmp 1; KpVP-1	-	.	KL64	.	.	.	.	O2v1	.	.	.	.	.	.	.	.	.	.	.	.
A	Kp-9Pi	.	SAMN15437746	.	.	.	.	Blood	.	Klebsiella pneumoniae	strong	.	.	.	.	ST147	.	.	.	.	ybt 9; ICEKp3	.	.	.	iuc 1	.	.	.	rmp 1; KpVP-1	rmpA2_6*-47%	.	KL64	.	.	.	.	O2v1	.	.	.	.	.	.	.	.	.	.	.	.
A	Kp-8Pi	.	SAMN15437750	.	.	.	.	Blood	.	Klebsiella pneumoniae	strong	.	.	.	.	ST147	.	.	.	.	ybt 9; ICEKp3	.	.	.	iuc 1	.	.	.	rmp 1; KpVP-1	rmpA2_6*-47%	.	KL64	.	.	.	.	O2v1	.	.	.	.	.	.	.	.	.	.	.	.
A	Kp-17Pi	.	SAMN15437782	.	.	.	.	Blood	.	Klebsiella pneumoniae	strong	.	.	.	.	ST147	.	.	.	.	ybt 9; ICEKp3	.	.	.	iuc 1	.	.	.	rmp 1; KpVP-1	-	.	KL64	.	.	.	.	O2v1	.	.	.	.	.	.	.	.	.	.	.	.
A	Kp-16Pi	.	SAMN15437783	.	.	.	.	Blood	.	Klebsiella pneumoniae	strong	.	.	.	.	ST147	.	.	.	.	ybt 9; ICEKp3	.	.	.	iuc 1	.	.	.	rmp 1; KpVP-1	-	.	KL64	.	.	.	.	O2v1	.	.	.	.	.	.	.	.	.	.	.	.
A	Kp-14Pi	.	SAMN15437785	.	.	.	.	Blood	.	Klebsiella pneumoniae	strong	.	.	.	.	ST147	.	.	.	.	ybt 9; ICEKp3	.	.	.	iuc 1	.	.	.	rmp 1; KpVP-1	rmpA2_6*-47%	.	KL64	.	.	.	.	O2v1	.	.	.	.	.	.	.	.	.	.	.	.
A	Kp-12Pi	.	SAMN15437790	.	.	.	.	Blood	.	Klebsiella pneumoniae	strong	.	.	.	.	ST147	.	.	.	.	ybt 9; ICEKp3	.	.	.	iuc 1	.	.	.	-	-	.	KL64	.	.	.	.	O2v1	.	.	.	.	.	.	.	.	.	.	.	.
A	Kp-11Pi	.	SAMN15437792	.	.	.	.	Blood	.	Klebsiella pneumoniae	strong	.	.	.	.	ST147	.	.	.	.	ybt 9; ICEKp3	.	.	.	iuc 1	.	.	.	rmp unknown	-	.	KL64	.	.	.	.	O2v1	.	.	.	.	.	.	.	.	.	.	.	.
[truncated: 78 more columns]
