# Supplementary material for: Anatomy of an extensively drug-resistant Klebsiella pneumoniae outbreak in Tuscany, Italy
Source: Proc Natl Acad Sci U S A. 2021 Nov 24;118(48):e2110227118. doi: 10.1073/pnas.2110227118 (PMC8640832; doi:10.1073/pnas.2110227118)
Supplement: Supplementary File [file pnas.2110227118.sd02.xlsx]

## Sheet: AST data
Isolate	Isolate MRSN no. (clade)a	Plasmid loss/excision event	Patient	AMK	GEN	TOB	AMC	SAM	ATM	FEP	CTX	CRO	CXM	CAZ	TZP	CZA	C/T	CIP	LVX	ETP	IPM	MEM	NIT	SXT	TGC	armA	blaNDM-1	dfr
SI-0646A	752019 (B)	reference	6	R	R	R	R	R	R	R	R	R	R	R	R	R	R	R	R	R	R	R	R	R	S	+	+	+
SI-1017	752795 (A)	n/a	53	S	S	R	R	R	R	R	R	R	R	R	R	R	R	R	R	R	R	R	R	R	S	NSYb	+	+
SI-0994	752729 (A)	n/a	48	S	S	R	R	R	R	R	R	R	R	R	R	R	R	R	R	R	R	R	R	R	S	NSYb	+	+
SI-1091	752921 (B)	F	4	S	S	I	R	R	R	R	R	R	R	R	R	R	R	R	R	R	R	R	R	R	R	-	+	+
SI-0659B	752035 (B)	F	4	S	S	I	R	R	R	R	R	R	R	R	R	R	R	R	R	R	R	R	R	R	R	-	+	+
SI-0938	752623 (B)	B	19	R	R	R	R	R	R	R	R	R	R	R	R	R	R	R	R	R	R	R	R	R	R	+	+	+
SI-0795	752309 (B)	E	10	S	S	I	R	R	R	R	R	R	R	R	R	R	R	R	R	R	R	R	R	R	S	-	+	+
SI-0708	752085 (B)	D	10	S	S	S	R	R	R	R	R	R	R	R	R	R	R	R	R	S	S	S	R	R	S	-	-	+
SI-0609	752001 (B)	G	4	R	R	R	R	R	R	R	R	R	R	R	R	R	R	R	R	S	S	S	R	R	S	+	-	+
SI-1380	849862 (B)	K	69	S	S	I	R	R	R	R	R	R	R	R	R	R	R	R	R	R	R	R	R	S	S	-	+	-
SI-1440	849888 (B)	K	71	S	S	I	R	R	R	R	R	R	R	R	R	R	R	R	R	R	R	R	R	S	S	-	+	-
SI-1453	849896 (B)	K	72	S	S	I	R	R	R	R	R	R	R	R	R	R	R	R	R	R	R	R	R	S	S	-	+	-
SI-1023B1	849636 (A)	H	56	R	R	R	R	R	R	R	R	R	R	R	R	S	S	R	R	S	S	S	R	R	S	+	-	+
aIsolate 752019 displayed a prototypical antibiotic susceptibility profile for the ST-147 outbreak isolates from SE Tuscany in Italy. For the panel of drugs tested, twelve isolates showed some level of phenotypic heterogeneity and are included in this table.
bIsolates 752795 and 752729 were phylogenetic neighbors and share an identical non-synonymous mutation in the armA 16S methyltransferase gene.
AMK, amikacin; GEN, gentamycin; TOB, tobramycin; AMC, amoxicillin; SAM, ampicillin-sulbactam; ATM, aztreonam; FEP, cefepime; CTX, cefotaxime; CRO, ceftriaxone; CXM, cefuroxime; CAZ, ceftazidime; TZP, piperacillin-tazobactam; CZA, ceftazidime-avibactam; C/T, ceftolozane-tazobactam; CIP, ciprofloxacin; LVX, levofloxacin; ETP, ertapenem; FOF, fosfomycin; IPM, imipenem; MEM, meropenem; NIT, nitrofura…

## Sheet: FOF MIC variants
Isolate (Clade)	Locus tag	Translated Product	Variant Type	Reference	Variant	Position	Annotation	Annotation Impact	Fosfomycin (mg/L)
752035 (B)	MRSN752019_03067	Glycerol-3-phosphate transporter	snp	C	T	3265112	stop gained	HIGH	>256
Kp-1Pi (A)	MRSN752019_03067	Glycerol-3-phosphate transporter	snp	C	T	3265112	stop gained	HIGH	>128a
Kp-2Pi (A)	MRSN752019_03067	Glycerol-3-phosphate transporter	snp	C	T	3265112	stop gained	HIGH	>128a
752905 (A)	MRSN752019_03067	Glycerol-3-phosphate transporter	ins	C	CG	3265614	frameshift variant	HIGH	>256
752913 (A)	MRSN752019_03067	Glycerol-3-phosphate transporter	ins	C	CG	3265614	frameshift variant	HIGH	64
752737 (B)	MRSN752019_03067	Glycerol-3-phosphate transporter	ins	C	CGTGGCCG	3265903	frameshift variant	HIGH	8
752455 (A)	MRSN752019_03067	Glycerol-3-phosphate transporter	snp	G	A	3264963	missense variant	MODERATE	8
752657 (A)	MRSN752019_03067	Glycerol-3-phosphate transporter	snp	G	A	3264963	missense variant	MODERATE	8
849766 (A)	MRSN752019_03067	Glycerol-3-phosphate transporter	snp	G	A	3264963	missense variant	MODERATE	128
669578 (A)	MRSN752019_03067	Glycerol-3-phosphate transporter	del	CTGCCGGCTGGCT	C	3264998	conservative inframe deletion	MODERATE	16
751969 (A)	MRSN752019_03067	Glycerol-3-phosphate transporter	del	CTGCCGGCTGGCT	C	3264998	conservative inframe deletion	MODERATE	64
751985 (A)	MRSN752019_03067	Glycerol-3-phosphate transporter	del	CTGCCGGCTGGCT	C	3264998	conservative inframe deletion	MODERATE	16
752569 (A)	MRSN752019_03067	Glycerol-3-phosphate transporter	del	CTGCCGGCTGGCT	C	3264998	conservative inframe deletion	MODERATE	16
752631 (A)	MRSN752019_03067	Glycerol-3-phosphate transporter	del	CTGCCGGCTGGCT	C	3264998	conservative inframe deletion	MODERATE	16
752761 (A)	MRSN752019_03067	Glycerol-3-phosphate transporter	del	CTGCCGGCTGGCT	C	3264998	conservative inframe deletion	MODERATE	>256
752825 (A)	MRSN752019_03067	Glycerol-3-phosphate transporter	del	CTGCCGGCTGGCT	C	3264998	conservative inframe deletion	MODERATE	16
752841 (A)	MRSN752019_03067	Glycerol-3-phosphate transporter	del	CTGCCGGCTGGCT	C	3264998	conservative inframe deletion	MODERATE	16
752883 (A)	MRSN752019_03067	Glycerol-3-phosphate transporter	del	CTGCCGGCTGGCT	C	3264998	conservative inframe deletion	MODERATE	16
752971 (A)	MRSN752019_03067	Glycerol-3-phosphate transporter	del	CTGCCGGCTGGCT	C	3264998	conservative inframe deletion	MODERATE	16
849900 (A)	MRSN752019_03067	Glycerol-3-phosphate transporter	del	CTGCCGGCTGGCT	C	3264998	conservative inframe deletion	MODERATE	8
752027 (A)	MRSN752019_03067	Glycerol-3-phosphate transporter	ins	C	CATCGCT	3265483	disruptive inframe insertion	MODERATE	16
752615 (A)	MRSN752019_03067	Glycerol-3-phosphate transporter	ins	C	CATCGCT	3265483	disruptive inframe insertion	MODERATE	16
752069 (B)	MRSN752019_03067	Glycerol-3-phosphate transporter	snp	T	G	3265620	missense variant	MODERATE	8
Kp-16Pi (A)	MRSN752019_03067	Glycerol-3-phosphate transporter	snp	G	C	3265800	missense variant	MODERATE	32a
752019 (B)	MRSN752019_03067	Glycerol-3-phosphate transporter	wild-type	n/a	n/a	n/a	n/a	n/a	8
aValue from M. Falcone, et al., Extremely drug-resistant NDM-9-producing ST147 Klebsiella pneumoniae causing infections in Italy, May 2020. Eurosurveillance 25, 6 (2020).

## Sheet: TGC MIC variants
Locus tag	Gene	Translated Product	Variant Type	Reference	Variant	Position	Annotation	Annotation Impact	752035 (B)	752921 (B)	752761 (A)	849636 (A)	849774 (A)	849782 (A)	849934 (A)	849854 (A)	Kp-11Pi (A)	Kp-12Pi (A)	Kp-16Pi (A)	Kp-P1 (A)	Kp-P2 (A)	752405 (B)	Kp-9Pi (A)	752325 (B)	752019 (B)
MRSN752019_00347	ramR	hypothetical protein	snp	G	A	343920	stop gained	HIGH	0	0	1	0	0	0	0	0	1	1	1	1	1	0	0	0	0
MRSN752019_00347	ramR	hypothetical protein	del	CACCAG	C	344083	frameshift variant	HIGH	1	1	0	0	0	0	0	0	0	0	0	0	0	0	0	0	0
MRSN752019_00347	ramR	hypothetical protein	snp	G	T	344030	missense variant	MODERATE	0	0	0	0	0	0	0	1	0	0	0	0	0	0	0	0	0
MRSN752019_00348	romA	putative protein	snp	C	T	344592	stop gained	HIGH	0	0	0	0	0	0	0	0	1	1	1	1	1	0	0	0	0
MRSN752019_00349	ramA	Regulatory protein SoxS	snp	G	A	345880	missense variant	MODERATE	0	0	0	1	1	1	1	0	0	0	0	0	0	0	0	0	0
MRSN752019_00349	ramA	Regulatory protein SoxS	snp	C	T	345673	missense variant	MODERATE	0	0	1	0	0	0	0	0	0	0	0	0	0	0	0	0	0
MRSN752019_00349	ramA	Regulatory protein SoxS	snp	C	T	345879	missense variant	MODERATE	0	0	0	0	0	0	0	1	0	0	0	0	0	0	0	0	0
MRSN752019_04816	cusS	Sensor histidine kinase CusS	snp	T	G	5131820	missense variant	MODERATE	0	0	0	0	0	0	0	0	1	1	1	1	0	0	0	0	0
MRSN752019_04816	cusS	Sensor histidine kinase CusS	snp	G	A	5131814	missense variant	MODERATE	0	0	0	0	0	0	0	0	0	0	0	0	0	0	1	0	0
MRSN752019_04817	cusR	Transcriptional regulatory protein CusR	snp	C	T	5133629	missense variant	MODERATE	0	0	0	0	0	0	0	0	0	0	0	0	0	1	0	0	0
MRSN752019_04821	cusA	Cation efflux system protein CusA	snp	A	C	5137887	missense variant	MODERATE	0	0	0	0	0	0	0	0	0	0	0	0	0	0	0	1	0
							MIC for Tigecycline (mg/L):		≥ 8	≥ 8	2	1	1	1	≤0.5	≤0.5	0.5a	0.5a	1a	2a	2a	1	0.25a	2	≤0.5
aValue from M. Falcone, et al., Extremely drug-resistant NDM-9-producing ST147 Klebsiella pneumoniae causing infections in Italy, May 2020. Eurosurveillance 25, 6 (2020).
