# Supplementary material for: Anatomy of an extensively drug-resistant Klebsiella pneumoniae outbreak in Tuscany, Italy
Source: Proc Natl Acad Sci U S A. 2021 Nov 24;118(48):e2110227118. doi: 10.1073/pnas.2110227118 (PMC8640832; doi:10.1073/pnas.2110227118)
Supplement: Supplementary File [file pnas.2110227118.sd04.xlsx]

## Sheet: Dataset S4
Locus tag	Gene	Translated Product	Variant Type	Reference	Variant	Position	Annotation	Annotation Impact	MRSN381127	MRSN383578	MRSN386469	MRSN501925	MRSN515548	MRSN515566	MRSN516404	MRSN516459	MRSN516529	MRSN516608	MRSN516653	MRSN516662	MRSN516741	MRSN519386	MRSN751977	MRSN751993	MRSN752001	MRSN752035	MRSN752405	MRSN752577	MRSN752809	MRSN752921	Kp-14Pi	MRSN669578	MRSN751969	MRSN751985	MRSN752569	MRSN752631	MRSN752729	MRSN752761	MRSN752795	MRSN752825	MRSN752841	MRSN752883	MRSN752905	MRSN752913	MRSN752971	MRSN849636	MRSN849732	MRSN849740	MRSN849774
MRSN752019_00016	.	ABC transporter ATP-binding protein	snp	T	A	15779	missense variant	MODERATE	0	0	0	0	0	0	0	0	0	0	0	0	0	1	0	0	0	0	0	0	0	0	0	0	0	0	0	0	0	0	0	0	0	0	0	0	0	0	0	0	0
MRSN752019_00047	.	hypothetical protein	snp	T	C	47098	intergenic region	MODIFIER	0	0	0	0	0	0	0	0	0	0	0	0	0	0	0	0	0	0	0	0	0	0	0	0	0	0	0	0	0	0	0	0	0	0	0	0	0	0	0	0	0
MRSN752019_00100	.	hypothetical protein	snp	C	T	99648	missense variant	MODERATE	0	0	0	0	0	0	0	0	0	0	0	0	0	0	0	0	0	0	0	0	0	0	0	0	0	0	0	0	0	0	0	0	0	0	0	0	0	0	0	0	0
MRSN752019_00127	.	Lrp/AsnC family transcriptional regulator	snp	G	A	129527	missense variant	MODERATE	0	0	0	0	0	0	0	0	0	0	0	0	0	0	0	0	0	0	0	0	0	0	0	0	0	0	0	0	0	0	0	0	0	0	0	0	0	0	0	0	0
MRSN752019_00213	.	hypothetical protein	snp	T	A	214876	missense variant	MODERATE	1	1	1	1	0	0	0	0	0	0	0	0	0	0	0	0	0	0	0	0	0	0	0	0	0	0	0	0	0	0	0	0	0	0	0	0	0	0	0	0	0
MRSN752019_00251	.	hypothetical protein	snp	G	A	236324	missense variant	MODERATE	1	1	1	1	0	0	0	0	0	0	0	0	0	0	0	0	0	0	0	0	0	0	0	0	0	0	0	0	0	0	0	0	0	0	0	0	0	0	0	0	0
MRSN752019_00252	.	hypothetical protein	snp	C	T	236825	missense variant	MODERATE	1	1	1	1	0	0	0	0	0	0	0	0	0	0	0	0	0	0	0	0	0	0	0	0	0	0	0	0	0	0	0	0	0	0	0	0	0	0	0	0	0
MRSN752019_00256	.	hypothetical protein	snp	C	T	240006	stop gained	HIGH	0	0	0	0	1	1	0	0	0	0	0	0	0	0	0	0	0	0	0	0	0	0	0	0	0	0	0	0	0	0	0	0	0	0	0	0	0	0	0	0	0
MRSN752019_00263	.	hypothetical protein	snp	T	A	247783	synonymous variant	LOW	1	1	1	1	0	0	0	0	0	0	0	0	0	0	0	0	0	0	0	0	0	0	0	0	0	0	0	0	0	0	0	0	0	0	0	0	0	0	0	0	0
MRSN752019_00420	.	hypothetical protein	snp	G	A	429372	missense variant	MODERATE	0	0	0	1	0	0	0	0	0	0	0	0	0	0	0	0	0	0	0	0	0	0	0	0	0	0	0	0	0	0	0	0	0	0	0	0	0	0	0	0	0
MRSN752019_00621	.	hypothetical protein	snp	G	T	641341	synonymous variant	LOW	0	0	0	0	0	0	0	0	0	0	0	0	0	0	0	0	0	0	0	0	0	0	0	0	0	0	0	0	0	0	0	0	0	0	0	0	0	0	0	0	0
MRSN752019_00638	.	ABC-F type ribosomal protection protein Msr(E)	snp	G	A	659386	synonymous variant	LOW	0	0	0	0	0	0	0	0	0	0	0	0	0	0	0	0	0	0	0	0	0	0	0	0	0	0	0	0	0	0	0	0	0	0	1	1	0	0	0	0	0
MRSN752019_00888	.	hypothetical protein	snp	G	T	938355	missense variant	MODERATE	0	0	0	0	0	0	0	0	0	0	0	0	0	0	0	0	0	0	0	0	0	0	0	0	0	0	0	0	0	0	0	0	0	0	0	0	0	0	0	0	0
MRSN752019_00969	.	hypothetical protein	snp	T	A	1031090	missense variant	MODERATE	1	1	1	1	1	1	1	1	1	1	1	1	1	1	1	1	1	1	1	1	1	1	1	1	1	1	1	1	1	1	1	1	1	1	1	1	1	1	1	1	1
MRSN752019_01105	.	hypothetical protein	ins	A	ATAGTG	1170251	frameshift variant	HIGH	0	0	0	0	0	0	0	0	0	0	0	0	0	0	0	0	0	0	0	0	0	0	0	0	0	0	0	0	0	0	0	0	0	0	0	0	0	0	0	0	0
MRSN752019_01202	.	hypothetical protein	snp	C	A	1288309	synonymous variant	LOW	0	0	0	0	0	0	0	0	0	0	0	0	0	0	0	0	0	0	0	0	0	0	0	0	0	0	0	0	0	0	0	0	0	0	0	0	0	0	0	0	0
MRSN752019_01225	.	ABC transporter permease subunit	ins	C	CT	1315040	frameshift variant, stop gained	HIGH	0	0	0	0	0	0	0	0	0	0	0	0	0	0	0	0	0	0	1	0	0	0	0	0	0	0	0	0	0	0	0	0	0	0	0	0	0	0	0	0	0
MRSN752019_01253	.	hypothetical protein	snp	C	T	1344411	missense variant	MODERATE	1	1	1	1	0	0	0	0	0	0	0	0	0	0	0	0	0	0	0	0	0	0	0	0	0	0	0	0	0	0	0	0	0	0	0	0	0	0	0	0	0
MRSN752019_01333	.	hypothetical protein	snp	T	G	1436040	missense variant	MODERATE	0	0	0	0	0	0	0	0	0	0	0	0	0	0	0	0	0	0	0	0	0	0	0	0	0	0	0	0	0	0	0	0	0	0	0	0	0	0	0	0	0
MRSN752019_01400	.	hypothetical protein	snp	G	T	1500635	missense variant	MODERATE	0	0	0	0	0	0	0	0	0	1	0	0	1	0	0	0	0	0	0	0	0	0	0	0	0	0	0	0	0	0	0	0	0	0	0	0	0	0	0	0	0
MRSN752019_01427	.	hypothetical protein	snp	T	A	1526944	synonymous variant	LOW	0	0	0	0	0	0	0	0	0	0	0	0	0	0	0	0	0	0	0	0	0	0	0	0	0	0	0	0	0	0	0	0	0	0	0	0	0	0	0	0	0
MRSN752019_01579	.	hypothetical protein	del	GTGTCTTTACCAATCCCTA	G	1697108	disruptive inframe deletion	MODERATE	0	0	0	0	0	0	0	0	0	0	0	0	0	0	0	0	0	0	0	0	0	0	0	0	0	0	0	0	0	0	0	0	0	0	0	0	0	0	0	0	0
MRSN752019_01614	.	iron ABC transporter permease	snp	G	T	1731836	missense variant	MODERATE	0	0	0	0	0	0	0	0	0	0	0	0	0	1	0	0	0	0	0	0	0	0	0	0	0	0	0	0	0	0	0	0	0	0	0	0	0	0	0	0	0
MRSN752019_01634	.	hypothetical protein	snp	G	A	1752677	missense variant	MODERATE	0	0	0	0	0	0	0	0	0	0	0	0	0	0	0	0	0	0	0	0	0	0	0	0	0	0	0	0	0	0	0	0	0	0	0	0	0	0	0	0	0
MRSN752019_01634	.	hypothetical protein	snp	T	G	1753125	missense variant	MODERATE	0	0	0	0	0	0	0	0	0	0	0	0	0	0	0	0	0	0	0	0	0	0	0	0	0	0	0	0	0	0	0	0	0	0	0	0	0	0	0	0	0
MRSN752019_01729	.	hypothetical protein	del	CG	C	1847066	frameshift variant	HIGH	1	1	1	1	1	1	1	1	1	1	1	1	1	1	0	0	0	0	0	0	0	0	0	0	0	0	0	0	0	0	0	0	0	0	0	0	0	0	0	0	0
MRSN752019_01752	.	hypothetical protein	snp	C	T	1868826	missense variant	MODERATE	0	0	0	0	0	0	0	0	0	0	0	0	0	0	0	0	1	0	0	0	0	0	0	0	0	0	0	0	0	0	0	0	0	0	0	0	0	0	0	0	0
MRSN752019_01767	.	NAD(P)-dependent alcohol dehydrogenase	snp	G	T	1886558	missense variant	MODERATE	0	0	0	0	1	1	1	1	1	1	1	1	1	1	0	0	0	0	0	0	0	0	0	0	0	0	0	0	0	0	0	0	0	0	0	0	0	0	0	0	0
MRSN752019_01847	.	putative protein	snp	C	T	1961583	synonymous variant	LOW	0	0	0	0	1	1	0	0	0	0	0	0	0	0	0	0	0	0	0	0	0	0	0	0	0	0	0	0	0	0	0	0	0	0	0	0	0	0	0	0	0
MRSN752019_01847	.	putative protein	snp	C	G	1961633	synonymous variant	LOW	0	0	0	0	0	0	0	0	0	0	0	0	0	0	0	0	0	0	0	0	0	0	0	0	0	0	0	0	0	0	0	0	0	0	0	0	0	0	0	0	0
MRSN752019_01847	.	putative protein	snp	C	T	1961642	synonymous variant	LOW	0	0	0	0	0	0	0	0	0	0	0	0	0	0	0	0	0	0	0	0	0	0	0	0	0	0	0	0	0	0	0	0	0	0	0	0	0	0	0	0	0
MRSN752019_01907	.	hypothetical protein	snp	G	A	2021289	missense variant	MODERATE	0	0	0	0	0	0	0	0	0	0	0	0	0	0	0	0	0	0	0	0	0	0	0	0	0	0	0	0	0	0	0	0	0	0	0	0	0	0	0	0	0
MRSN752019_01944	.	NAD(P)-dependent alcohol dehydrogenase	del	CG	C	2063981	frameshift variant	HIGH	0	0	0	0	0	0	0	0	0	0	0	0	0	0	0	0	0	0	0	0	0	0	0	0	0	0	0	0	0	0	0	0	0	0	0	0	0	0	0	0	0
MRSN752019_01948	.	hypothetical protein	snp	G	A	2068788	synonymous variant	LOW	0	0	0	0	0	0	0	0	0	0	0	0	0	0	0	0	0	0	0	0	0	0	0	0	0	0	0	0	0	0	0	0	0	0	0	0	0	0	0	0	0
MRSN752019_01980	.	hypothetical protein	snp	C	A	2099540	synonymous variant	LOW	0	0	0	0	0	0	0	0	0	0	0	0	0	0	0	0	0	0	0	0	0	0	0	0	0	0	0	0	0	0	0	0	0	0	0	0	0	0	0	0	0
MRSN752019_02023	.	hypothetical protein	snp	A	G	2147015	missense variant	MODERATE	1	1	1	1	1	1	1	1	1	1	1	1	1	1	0	0	0	0	0	0	0	0	1	1	1	1	1	1	1	1	1	1	1	1	1	1	1	1	1	1	1
MRSN752019_02030	.	hypothetical protein	snp	C	T	2153537	missense variant	MODERATE	0	0	0	0	0	0	0	0	0	0	0	0	0	0	0	0	0	0	0	0	0	0	0	0	0	0	0	0	0	0	0	0	0	0	0	0	0	0	0	0	0
MRSN752019_02039	.	hypothetical protein	snp	T	G	2161699	synonymous variant	LOW	0	0	0	0	0	0	0	0	0	0	0	0	0	0	0	0	0	0	0	0	0	0	0	0	0	0	0	0	0	0	0	0	0	0	0	0	0	0	0	0	0
MRSN752019_02043	.	hypothetical protein	snp	C	T	2166595	synonymous variant	LOW	0	0	0	0	0	0	0	0	0	0	0	0	0	0	0	0	0	0	0	0	0	0	0	0	0	0	0	0	1	0	1	0	0	0	0	0	0	0	0	0	0
MRSN752019_02117	.	hypothetical protein	snp	C	T	2243335	synonymous variant	LOW	0	0	0	0	0	0	0	0	0	0	0	0	0	0	0	0	0	0	0	0	0	0	0	0	0	0	1	0	0	0	0	0	0	0	0	0	0	0	0	0	0
MRSN752019_02195	.	hypothetical protein	snp	C	G	2321247	missense variant	MODERATE	0	0	0	0	0	0	0	0	0	0	0	0	0	0	0	0	0	0	0	0	0	0	0	0	0	0	0	0	0	0	0	0	0	0	0	0	0	0	0	0	0
MRSN752019_02199	.	hypothetical protein	ins	C	CTGCT	2324811	frameshift variant	HIGH	0	0	0	0	1	0	0	0	0	0	0	0	0	0	0	0	0	0	0	0	0	0	0	0	0	0	0	0	0	0	0	0	0	0	0	0	0	0	0	0	0
MRSN752019_02302	.	hypothetical protein	snp	T	C	2419875	missense variant	MODERATE	1	1	1	0	0	0	0	0	0	0	0	0	0	0	0	0	0	0	0	0	0	0	0	0	0	0	0	0	0	0	0	0	0	0	0	0	0	0	0	0	0
MRSN752019_02481	.	Ferredoxin--NADP reductase	snp	A	C	2617154	missense variant	MODERATE	0	0	0	0	0	0	0	0	0	0	0	0	0	0	0	0	0	0	0	0	0	0	0	0	0	0	0	0	0	0	0	0	0	0	0	0	0	0	0	0	0
MRSN752019_02498	.	hypothetical protein	snp	C	T	2635178	synonymous variant	LOW	0	0	0	0	0	0	0	0	0	0	0	0	0	0	0	0	0	0	0	0	0	0	0	0	0	0	0	0	0	0	0	0	0	0	0	0	0	0	1	1	0
MRSN752019_02586	.	hypothetical protein	snp	C	A	2721107	synonymous variant	LOW	0	0	0	0	1	1	0	0	0	0	0	0	0	0	0	0	0	0	0	0	0	0	0	0	0	0	0	0	0	0	0	0	0	0	0	0	0	0	0	0	0
MRSN752019_02588	.	hypothetical protein	del	GA	G	2722990	frameshift variant	HIGH	0	0	0	0	1	0	0	0	0	0	0	0	0	0	0	0	0	0	0	0	0	0	0	0	0	0	0	0	0	0	0	0	0	0	0	0	0	0	0	0	0
MRSN752019_02638	.	hypothetical protein	snp	G	T	2784318	missense variant	MODERATE	0	1	0	0	0	0	0	0	0	0	0	0	0	0	0	0	0	0	0	0	0	0	0	0	0	0	0	0	0	0	0	0	0	0	0	0	0	0	0	0	0
MRSN752019_02639	.	Lrp/AsnC family transcriptional regulator	snp	G	T	2785640	synonymous variant	LOW	0	0	0	0	0	0	0	0	0	0	0	0	0	0	0	0	0	0	0	0	0	0	0	0	0	0	0	0	0	0	0	0	0	0	0	0	0	0	0	0	0
MRSN752019_02677	.	hypothetical protein	ins	T	TA	2824480	frameshift variant	HIGH	1	1	1	1	1	1	1	1	1	1	1	1	1	1	0	0	0	0	0	0	0	0	0	0	0	0	0	0	0	0	0	0	0	0	0	0	0	0	0	0	0
MRSN752019_02698	.	ABC transporter ATP-binding protein	del	CAACTGCATT	C	2845934	disruptive inframe deletion	MODERATE	0	0	0	0	0	0	0	0	0	0	0	0	0	0	0	0	0	0	0	0	0	0	0	0	0	0	0	0	0	0	0	0	0	0	0	0	0	0	0	0	0
MRSN752019_02703	.	hypothetical protein	snp	A	G	2851029	synonymous variant	LOW	1	1	1	1	1	1	1	1	1	1	1	1	1	1	0	0	0	0	0	0	0	0	1	1	1	1	1	1	1	1	1	1	1	1	1	1	1	1	1	1	1
MRSN752019_02703	.	hypothetical protein	snp	C	T	2851203	synonymous variant	LOW	0	0	0	0	0	0	0	0	0	0	1	0	0	0	0	0	0	0	0	0	0	0	0	0	0	0	0	0	0	0	0	0	0	0	0	0	0	0	0	0	0
MRSN752019_02723	.	putative ABC transporter ATP-binding protein	snp	T	A	2873086	missense variant	MODERATE	0	0	0	0	0	0	0	0	0	0	0	0	0	0	0	0	0	0	0	0	0	0	0	0	0	0	0	0	0	0	0	0	0	0	0	0	0	1	0	0	1
MRSN752019_02725	.	putative protein	snp	T	C	2875083	synonymous variant	LOW	1	1	1	1	1	1	1	1	1	1	1	1	1	1	0	0	0	0	0	0	0	0	0	0	0	0	0	0	0	0	0	0	0	0	0	0	0	0	0	0	0
MRSN752019_02725	.	putative protein	snp	A	C	2875474	missense variant	MODERATE	0	0	0	0	0	0	0	0	0	0	0	0	0	0	0	0	0	0	0	0	0	0	0	0	0	0	0	0	0	0	0	0	0	0	0	0	0	0	0	0	0
MRSN752019_02741	.	hypothetical protein	snp	G	T	2892377	missense variant	MODERATE	0	0	0	0	0	0	0	0	0	0	0	0	0	0	0	0	0	0	0	0	0	0	0	0	0	0	0	0	0	0	0	0	0	0	0	0	0	0	0	0	0
MRSN752019_02745	.	ABC transporter ATP-binding protein	del	TG	T	2897613	frameshift variant	HIGH	0	0	0	0	0	0	0	0	0	0	0	0	0	0	0	0	0	0	0	0	0	0	0	0	0	0	0	0	0	0	0	0	0	0	0	0	0	1	0	0	1
MRSN752019_02767	.	Gluconate 2-dehydrogenase cytochrome c subunit	snp	T	G	2922763	synonymous variant	LOW	1	1	1	1	1	1	1	1	1	1	1	1	1	1	0	0	0	0	0	0	0	0	0	0	0	0	0	0	0	0	0	0	0	0	0	0	0	0	0	0	0
MRSN752019_02778	.	hypothetical protein	snp	A	G	2932506	missense variant	MODERATE	1	1	1	0	0	0	0	0	0	0	0	0	0	0	0	0	0	0	0	0	0	0	0	0	0	0	0	0	0	0	0	0	0	0	0	0	0	0	0	0	0
MRSN752019_02883	.	hypothetical protein	snp	C	G	3061983	synonymous variant	LOW	0	0	0	0	0	0	0	0	0	0	0	0	0	0	0	0	0	0	0	0	0	0	0	0	0	0	0	0	0	0	0	0	0	0	0	0	0	0	0	0	0
MRSN752019_03180	.	hypothetical protein	snp	G	T	3404118	missense variant	MODERATE	0	0	0	0	0	0	0	0	0	0	0	0	0	0	0	0	0	0	0	0	0	0	0	0	0	0	0	0	0	0	0	0	0	0	0	0	0	0	0	0	0
MRSN752019_03207	.	hypothetical protein	snp	T	G	3428411	missense variant	MODERATE	0	0	0	0	0	0	0	0	0	0	0	0	0	0	0	0	0	1	0	0	0	0	0	0	0	0	0	0	0	0	0	0	0	0	0	0	0	0	0	0	0
MRSN752019_03218	.	hypothetical protein	snp	G	A	3442376	synonymous variant	LOW	0	0	0	0	0	0	0	0	0	0	0	0	0	0	0	0	0	0	0	0	0	0	0	0	0	0	0	0	0	0	0	0	0	0	0	0	0	0	0	0	0
MRSN752019_03220	.	ABC transporter ATP-binding protein	snp	A	G	3444237	missense variant	MODERATE	0	0	0	0	0	0	0	0	0	0	0	0	0	0	0	0	0	0	0	0	0	0	0	0	0	0	0	0	1	0	1	0	0	0	0	0	0	0	0	0	0
MRSN752019_03243	.	hypothetical protein	snp	A	T	3464872	missense variant	MODERATE	0	0	0	0	0	0	0	0	0	0	0	0	0	1	0	0	0	0	0	0	0	0	0	0	0	0	0	0	0	0	0	0	0	0	0	0	0	0	0	0	0
MRSN752019_03324	.	hypothetical protein	snp	T	C	3546565	synonymous variant	LOW	0	0	0	0	0	0	1	0	0	0	0	1	1	0	0	0	0	0	0	0	0	0	0	0	0	0	0	0	0	0	0	0	0	0	0	0	0	0	0	0	0
MRSN752019_03384	.	hypothetical protein	snp	T	A	3616620	missense variant	MODERATE	1	1	1	1	1	1	1	1	1	1	1	1	1	1	0	0	0	0	0	0	0	0	0	0	0	0	0	0	0	0	0	0	0	0	0	0	0	0	0	0	0
MRSN752019_03483	.	hypothetical protein	snp	A	C	3715959	missense variant	MODERATE	1	1	0	0	0	0	0	0	0	0	0	0	0	0	0	0	0	0	0	0	0	0	0	0	0	0	0	0	0	0	0	0	0	0	0	0	0	0	0	0	0
MRSN752019_03483	.	hypothetical protein	complex	GTTA	ATTG	3715966	synonymous variant	LOW	1	0	0	0	0	0	0	0	0	0	0	0	0	0	0	0	0	0	0	0	0	0	0	0	0	0	0	0	0	0	0	0	0	0	0	0	0	0	0	0	0
MRSN752019_03603	.	hypothetical protein	snp	T	A	3843619	missense variant	MODERATE	0	0	0	0	0	0	0	0	0	0	0	0	0	0	0	0	0	0	0	0	0	0	0	0	0	0	0	0	0	0	0	0	0	0	0	0	0	1	0	0	1
MRSN752019_03654	.	hypothetical protein	snp	T	G	3904215	missense variant	MODERATE	1	1	1	1	1	1	1	1	1	1	1	1	1	1	1	1	1	1	1	1	1	1	1	1	1	1	1	1	1	1	1	1	1	1	1	1	1	1	1	1	1
MRSN752019_03654	.	hypothetical protein	snp	T	A	3906305	missense variant	MODERATE	0	0	0	0	0	0	0	0	0	0	0	0	0	0	0	0	0	0	0	0	0	0	0	0	0	0	1	0	0	0	0	0	0	0	0	0	0	0	0	0	0
MRSN752019_03695	.	Alpha-ketoglutaric semialdehyde dehydrogenase	snp	T	C	3945161	missense variant	MODERATE	1	1	1	1	1	1	1	1	1	1	1	1	1	1	0	0	0	0	0	0	0	0	0	0	0	0	0	0	0	0	0	0	0	0	0	0	0	0	0	0	0
MRSN752019_03818	.	NAD(P)-dependent alcohol dehydrogenase	snp	G	A	4072896	synonymous variant	LOW	0	0	0	1	0	0	0	0	0	0	0	0	0	0	0	0	0	0	0	0	0	0	0	0	0	0	0	0	0	0	0	0	0	0	0	0	0	0	0	0	0
MRSN752019_03871	.	IS1595 family transposase ISBsp7	snp	C	T	4127361	missense variant	MODERATE	0	0	0	0	0	0	0	0	0	0	0	0	0	1	0	0	0	0	0	0	0	0	0	0	0	0	0	0	0	0	0	0	0	0	0	0	0	0	0	0	0
MRSN752019_03875	.	hypothetical protein	snp	T	C	4131611	synonymous variant	LOW	0	0	0	0	1	0	0	0	0	0	0	0	0	0	0	0	0	0	0	0	0	0	0	0	0	0	0	0	0	0	0	0	0	0	0	0	0	0	0	0	0
MRSN752019_03913	.	hypothetical protein	snp	C	T	4172104	missense variant	MODERATE	0	0	0	0	0	0	0	0	0	0	0	0	0	0	0	0	0	0	0	0	0	0	0	0	0	0	0	0	0	0	0	0	0	0	0	0	0	0	0	0	0
MRSN752019_03914	.	hypothetical protein	snp	C	A	4172686	stop gained	HIGH	0	0	0	0	0	0	0	0	0	0	0	0	0	0	0	0	0	0	0	0	0	0	0	0	0	0	0	0	0	0	0	0	0	0	0	0	0	0	0	0	0
MRSN752019_03979	.	hypothetical protein	snp	G	A	4226210	missense variant	MODERATE	0	0	0	0	0	0	0	0	0	0	0	0	0	0	0	0	0	0	0	0	0	0	0	0	0	0	0	0	0	0	0	0	0	0	0	0	0	0	0	0	0
MRSN752019_04021	.	Putative tyrosine-protein kinase in cps region	snp	T	G	4283484	missense variant	MODERATE	0	0	0	0	0	0	0	0	0	0	0	0	0	0	0	0	0	0	0	0	1	0	0	0	0	0	0	0	0	0	0	0	0	0	0	0	0	0	0	0	0
MRSN752019_04021	.	Putative tyrosine-protein kinase in cps region	snp	T	C	4284069	missense variant	MODERATE	0	0	0	0	0	0	0	0	0	0	0	0	0	0	0	0	0	0	0	0	0	0	0	0	0	0	1	0	0	0	0	0	0	0	0	0	0	0	0	0	0
MRSN752019_04024	.	hypothetical protein	snp	A	G	4286731	missense variant	MODERATE	0	0	0	0	0	0	0	0	0	0	0	0	0	0	0	0	0	0	0	0	0	0	0	0	0	0	0	0	0	0	0	0	0	0	0	0	0	0	0	0	0
MRSN752019_04025	.	hypothetical protein	snp	A	T	4288580	missense variant	MODERATE	0	0	0	0	0	0	0	0	0	0	0	0	0	0	0	0	1	0	0	0	0	0	0	0	0	0	0	0	0	0	0	0	0	0	0	0	0	0	0	0	0
MRSN752019_04039	.	hypothetical protein	snp	G	A	4307156	stop gained	HIGH	1	1	1	0	0	0	0	0	0	0	0	0	0	0	0	0	0	0	0	0	0	0	0	0	0	0	0	0	0	0	0	0	0	0	0	0	0	0	0	0	0
MRSN752019_04045	.	hypothetical protein	ins	A	AT	4316287	frameshift variant	HIGH	0	0	0	0	0	0	0	0	0	0	0	0	0	0	0	0	0	0	0	0	0	0	0	0	0	0	0	0	0	0	0	0	0	0	0	0	0	0	0	0	0
MRSN752019_04082	.	hypothetical protein	snp	C	T	4353436	missense variant	MODERATE	1	1	1	1	0	0	0	0	0	0	0	0	0	0	0	0	0	0	0	0	0	0	0	0	0	0	0	0	0	0	0	0	0	0	0	0	0	0	0	0	0
MRSN752019_04083	.	IS630 family transposase	snp	G	A	4355008	synonymous variant	LOW	0	0	0	0	0	0	0	0	0	0	0	0	0	0	0	0	0	0	0	0	0	0	0	0	0	0	0	0	0	0	0	0	0	0	0	0	0	0	0	0	0
MRSN752019_04085	.	hypothetical protein	snp	C	T	4356161	missense variant	MODERATE	1	1	1	1	0	0	0	0	0	0	0	0	0	0	0	0	0	0	0	0	0	0	0	0	0	0	0	0	0	0	0	0	0	0	0	0	0	0	0	0	0
MRSN752019_04171	.	hypothetical protein	snp	C	T	4449819	missense variant	MODERATE	0	0	0	0	0	0	0	0	0	0	0	0	0	0	0	0	0	0	0	0	0	0	0	0	0	0	0	0	0	0	0	0	0	0	0	0	0	0	0	0	0
MRSN752019_04222	.	hypothetical protein	snp	C	G	4502300	synonymous variant	LOW	0	0	0	0	0	0	0	0	0	0	0	0	0	0	0	0	0	0	0	0	0	0	0	0	1	0	0	0	0	0	0	0	0	0	0	0	0	0	0	0	0
MRSN752019_04228	.	hypothetical protein	snp	T	A	4511693	missense variant	MODERATE	1	1	1	1	1	1	1	1	1	1	1	1	1	1	0	0	0	0	0	0	0	0	0	0	0	0	0	0	0	0	0	0	0	0	0	0	0	0	0	0	0
MRSN752019_04253	.	hypothetical protein	snp	G	C	4536826	missense variant	MODERATE	0	0	0	1	0	0	0	0	0	0	0	0	0	0	0	0	0	0	0	0	0	0	0	0	0	0	0	0	0	0	0	0	0	0	0	0	0	0	0	0	0
MRSN752019_04337	.	hypothetical protein	snp	C	T	4629296	synonymous variant	LOW	0	0	0	0	0	0	0	0	0	0	0	0	0	0	0	0	0	0	0	0	0	0	0	0	0	0	0	0	0	0	0	0	0	0	0	0	0	0	1	1	0
MRSN752019_04363	.	hypothetical protein	snp	T	A	4662206	missense variant	MODERATE	1	1	1	0	0	0	0	0	0	0	0	0	0	0	0	0	0	0	0	0	0	0	0	0	0	0	0	0	0	0	0	0	0	0	0	0	0	0	0	0	0
MRSN752019_04364	.	hypothetical protein	snp	T	A	4663440	stop gained	HIGH	0	0	0	1	0	0	0	0	0	0	0	0	0	0	0	0	0	0	0	0	0	0	0	0	0	0	0	0	0	0	0	0	0	0	0	0	0	0	0	0	0
MRSN752019_04390	.	RepB family plasmid replication initiator protein	snp	C	T	4690215	missense variant	MODERATE	0	0	0	0	0	0	0	0	0	0	0	0	0	0	0	0	0	0	0	0	0	0	0	0	0	0	0	0	0	0	0	0	0	0	0	0	0	0	0	0	0
MRSN752019_04412	.	hypothetical protein	snp	T	C	4710525	synonymous variant	LOW	1	1	1	0	0	0	0	0	0	0	0	0	0	0	0	0	0	0	0	0	0	0	0	0	0	0	0	0	0	0	0	0	0	0	0	0	0	0	0	0	0
MRSN752019_04412	.	hypothetical protein	snp	C	T	4710375	synonymous variant	LOW	0	0	0	0	0	0	0	0	0	0	0	0	0	0	0	0	0	0	0	0	0	0	0	0	0	0	0	0	0	0	0	0	0	0	0	0	0	0	0	0	0
MRSN752019_04464	.	hypothetical protein	snp	C	T	4758002	synonymous variant	LOW	0	0	0	0	0	0	0	0	0	0	0	0	0	0	0	0	0	0	0	0	0	0	0	0	0	0	0	0	0	0	0	0	0	0	0	0	0	0	0	0	0
MRSN752019_04464	.	hypothetical protein	snp	A	G	4757957	synonymous variant	LOW	0	0	0	0	0	0	0	0	0	0	0	0	0	0	0	0	0	0	0	0	0	0	0	0	0	0	0	0	0	0	0	0	0	0	0	0	0	0	0	0	0
MRSN752019_04464	.	hypothetical protein	snp	G	T	4757953	missense variant	MODERATE	0	0	0	0	0	0	0	0	0	0	0	0	0	0	0	0	0	0	0	0	0	0	0	0	0	0	0	0	0	0	0	0	0	0	0	0	0	0	0	0	0
MRSN752019_04464	.	hypothetical protein	snp	G	C	4757933	synonymous variant	LOW	0	0	0	0	0	0	0	0	0	0	0	0	0	0	0	0	0	0	0	0	0	0	0	0	0	0	0	0	0	0	0	0	0	0	0	0	0	0	0	0	0
MRSN752019_04488	.	hypothetical protein	snp	A	G	4774979	synonymous variant	LOW	0	0	0	0	0	0	0	0	0	0	0	0	0	0	0	0	0	0	0	0	0	0	0	0	0	0	0	0	0	0	0	0	0	0	0	0	0	0	0	0	0
MRSN752019_04488	.	hypothetical protein	snp	C	T	4774974	missense variant	MODERATE	0	0	0	0	0	0	0	0	0	0	0	0	0	0	0	0	0	0	0	0	0	0	0	0	0	0	0	0	0	0	0	0	0	0	0	0	0	0	0	0	0
MRSN752019_04488	.	hypothetical protein	snp	C	T	4774961	synonymous variant	LOW	0	0	0	0	0	0	0	0	0	0	0	0	0	0	0	0	0	0	0	0	0	0	0	0	0	0	0	0	0	0	0	0	0	0	0	0	0	0	0	0	0
MRSN752019_04488	.	hypothetical protein	complex	GGT	AGC	4774937	missense variant	MODERATE	0	0	0	0	0	0	0	0	0	0	0	0	0	0	0	0	0	0	0	0	0	0	0	0	0	0	0	0	0	0	0	0	0	0	0	0	0	0	0	0	0
MRSN752019_04488	.	hypothetical protein	snp	A	G	4774931	synonymous variant	LOW	0	0	0	0	0	0	0	0	0	0	0	0	0	0	0	0	0	0	0	0	0	0	0	0	0	0	0	0	0	0	0	0	0	0	0	0	0	0	0	0	0
MRSN752019_04488	.	hypothetical protein	snp	A	G	4774883	synonymous variant	LOW	0	0	0	0	0	0	0	0	0	0	0	0	0	0	0	0	0	0	0	0	0	0	0	0	0	0	0	0	0	0	0	0	0	0	0	0	0	0	0	0	0
MRSN752019_04488	.	hypothetical protein	snp	C	T	4774742	synonymous variant	LOW	0	0	0	0	0	0	0	0	0	0	0	0	0	0	0	0	0	0	0	0	0	0	0	0	0	0	0	0	0	0	0	0	0	0	0	0	0	0	0	0	0
MRSN752019_04488	.	hypothetical protein	snp	G	C	4774814	synonymous variant	LOW	0	0	0	0	0	0	0	0	0	0	0	0	0	0	0	0	0	0	0	0	0	0	0	0	0	0	0	0	0	0	0	0	0	0	0	0	0	0	0	0	0
MRSN752019_04488	.	hypothetical protein	snp	G	T	4774781	synonymous variant	LOW	0	0	0	0	0	0	0	0	0	0	0	0	0	0	0	0	0	0	0	0	0	0	0	0	0	0	0	0	0	0	0	0	0	0	0	0	0	0	0	0	0
MRSN752019_04488	.	hypothetical protein	complex	GCGTCTA	TCGCCTG	4774754	synonymous variant	LOW	0	0	0	0	0	0	0	0	0	0	0	0	0	0	0	0	0	0	0	0	0	0	0	0	0	0	0	0	0	0	0	0	0	0	0	0	0	0	0	0	0
MRSN752019_04488	.	hypothetical protein	snp	A	C	4774988	synonymous variant	LOW	0	0	0	0	0	0	0	0	0	0	0	0	0	0	0	0	0	0	0	0	0	0	0	0	0	0	0	0	0	0	0	0	0	0	0	0	0	0	0	0	0
MRSN752019_04488	.	hypothetical protein	snp	A	T	4774736	synonymous variant	LOW	0	0	0	0	0	0	0	0	0	0	0	0	0	0	0	0	0	0	0	0	0	0	0	0	0	0	0	0	0	0	0	0	0	0	0	0	0	0	0	0	0
MRSN752019_04488	.	hypothetical protein	complex	ATAC	GTAA	4774856	synonymous variant	LOW	0	0	0	0	0	0	0	0	0	0	0	0	0	0	0	0	0	0	0	0	0	0	0	0	0	0	0	0	0	0	0	0	0	0	0	0	0	0	0	0	0
MRSN752019_04489	.	hypothetical protein	snp	A	G	4775931	synonymous variant	LOW	0	0	0	0	0	0	0	0	0	0	0	0	0	0	0	0	0	0	0	0	0	0	0	0	0	0	0	0	0	0	0	0	0	0	0	0	0	0	0	0	0
MRSN752019_04489	.	hypothetical protein	snp	G	A	4776084	synonymous variant	LOW	0	0	0	0	0	0	0	0	0	0	0	0	0	0	0	0	0	0	0	0	0	0	0	0	0	0	0	0	0	0	0	0	0	0	0	0	0	0	0	0	0
MRSN752019_04489	.	hypothetical protein	snp	C	G	4775724	synonymous variant	LOW	0	0	0	0	0	0	0	0	0	0	0	0	0	0	0	0	0	0	0	0	0	0	0	0	0	0	0	0	0	0	0	0	0	0	0	0	0	0	0	0	0
MRSN752019_04489	.	hypothetical protein	snp	G	A	4775922	synonymous variant	LOW	0	0	0	0	0	0	0	0	0	0	0	0	0	0	0	0	0	0	0	0	0	0	0	0	0	0	0	0	0	0	0	0	0	0	0	0	0	0	0	0	0
MRSN752019_04492	.	hypothetical protein	snp	A	G	4778237	synonymous variant	LOW	0	0	0	0	0	0	0	0	0	0	0	0	0	0	0	0	0	0	0	0	0	0	0	0	0	0	0	0	0	0	0	0	0	0	0	0	0	0	0	0	0
MRSN752019_04492	.	hypothetical protein	snp	T	C	4778156	synonymous variant	LOW	0	0	0	0	0	0	0	0	0	0	0	0	0	0	0	0	0	0	0	0	0	0	0	0	0	0	0	0	0	0	0	0	0	0	0	0	0	0	0	0	0
MRSN752019_04492	.	hypothetical protein	snp	T	C	4778222	synonymous variant	LOW	0	0	0	0	0	0	0	0	0	0	0	0	0	0	0	0	0	0	0	0	0	0	0	0	0	0	0	0	0	0	0	0	0	0	0	0	0	0	0	0	0
MRSN752019_04492	.	hypothetical protein	snp	A	C	4778072	synonymous variant	LOW	0	0	0	0	0	0	0	0	0	0	0	0	0	0	0	0	0	0	0	0	0	0	0	0	0	0	0	0	0	0	0	0	0	0	0	0	0	0	0	0	0
MRSN752019_04492	.	hypothetical protein	snp	A	G	4777424	synonymous variant	LOW	0	0	0	0	0	0	0	0	0	0	0	0	0	0	0	0	0	0	0	0	0	0	0	0	0	0	0	0	0	0	0	0	0	0	0	0	0	0	0	0	0
MRSN752019_04492	.	hypothetical protein	snp	A	G	4778120	synonymous variant	LOW	0	0	0	0	0	0	0	0	0	0	0	0	0	0	0	0	0	0	0	0	0	0	0	0	0	0	0	0	0	0	0	0	0	0	0	0	0	0	0	0	0
MRSN752019_04493	.	hypothetical protein	complex	CGAT	GCTG	4779048	synonymous variant	LOW	0	0	0	0	0	0	0	0	0	0	0	0	0	0	0	0	0	0	0	0	0	0	0	0	0	0	0	0	0	0	0	0	0	0	0	0	0	0	0	0	0
MRSN752019_04493	.	hypothetical protein	complex	GCCGCCC	CCCACCT	4779141	synonymous variant	LOW	0	0	0	0	0	0	0	0	0	0	0	0	0	0	0	0	0	0	0	0	0	0	0	0	0	0	0	0	0	0	0	0	0	0	0	0	0	0	0	0	0
MRSN752019_04493	.	hypothetical protein	mnp	AG	GT	4779119	synonymous variant	LOW	0	0	0	0	0	0	0	0	0	0	0	0	0	0	0	0	0	0	0	0	0	0	0	0	0	0	0	0	0	0	0	0	0	0	0	0	0	0	0	0	0
MRSN752019_04493	.	hypothetical protein	snp	A	T	4779114	synonymous variant	LOW	0	0	0	0	0	0	0	0	0	0	0	0	0	0	0	0	0	0	0	0	0	0	0	0	0	0	0	0	0	0	0	0	0	0	0	0	0	0	0	0	0
MRSN752019_04493	.	hypothetical protein	complex	TACG	CACC	4779105	synonymous variant	LOW	0	0	0	0	0	0	0	0	0	0	0	0	0	0	0	0	0	0	0	0	0	0	0	0	0	0	0	0	0	0	0	0	0	0	0	0	0	0	0	0	0
MRSN752019_04493	.	hypothetical protein	snp	G	A	4779096	synonymous variant	LOW	0	0	0	0	0	0	0	0	0	0	0	0	0	0	0	0	0	0	0	0	0	0	0	0	0	0	0	0	0	0	0	0	0	0	0	0	0	0	0	0	0
MRSN752019_04493	.	hypothetical protein	complex	GAGG	AAGA	4779084	synonymous variant	LOW	0	0	0	0	0	0	0	0	0	0	0	0	0	0	0	0	0	0	0	0	0	0	0	0	0	0	0	0	0	0	0	0	0	0	0	0	0	0	0	0	0
MRSN752019_04493	.	hypothetical protein	complex	AAAA	GAAG	4779057	synonymous variant	LOW	0	0	0	0	0	0	0	0	0	0	0	0	0	0	0	0	0	0	0	0	0	0	0	0	0	0	0	0	0	0	0	0	0	0	0	0	0	0	0	0	0
MRSN752019_04493	.	hypothetical protein	complex	CAG	TAA	4779009	synonymous variant	LOW	0	0	0	0	0	0	0	0	0	0	0	0	0	0	0	0	0	0	0	0	0	0	0	0	0	0	0	0	0	0	0	0	0	0	0	0	0	0	0	0	0
MRSN752019_04493	.	hypothetical protein	complex	GAGT	CAGC	4778943	synonymous variant	LOW	0	0	0	0	0	0	0	0	0	0	0	0	0	0	0	0	0	0	0	0	0	0	0	0	0	0	0	0	0	0	0	0	0	0	0	0	0	0	0	0	0
MRSN752019_04493	.	hypothetical protein	snp	G	A	4778991	synonymous variant	LOW	0	0	0	0	0	0	0	0	0	0	0	0	0	0	0	0	0	0	0	0	0	0	0	0	0	0	0	0	0	0	0	0	0	0	0	0	0	0	0	0	0
MRSN752019_04493	.	hypothetical protein	snp	G	A	4778979	synonymous variant	LOW	0	0	0	0	0	0	0	0	0	0	0	0	0	0	0	0	0	0	0	0	0	0	0	0	0	0	0	0	0	0	0	0	0	0	0	0	0	0	0	0	0
MRSN752019_04493	.	hypothetical protein	snp	C	A	4778961	synonymous variant	LOW	0	0	0	0	0	0	0	0	0	0	0	0	0	0	0	0	0	0	0	0	0	0	0	0	0	0	0	0	0	0	0	0	0	0	0	0	0	0	0	0	0
MRSN752019_04493	.	hypothetical protein	complex	ACGA	CCGG	4778919	synonymous variant	LOW	0	0	0	0	0	0	0	0	0	0	0	0	0	0	0	0	0	0	0	0	0	0	0	0	0	0	0	0	0	0	0	0	0	0	0	0	0	0	0	0	0
MRSN752019_04493	.	hypothetical protein	snp	T	G	4778907	synonymous variant	LOW	0	0	0	0	0	0	0	0	0	0	0	0	0	0	0	0	0	0	0	0	0	0	0	0	0	0	0	0	0	0	0	0	0	0	0	0	0	0	0	0	0
MRSN752019_04493	.	hypothetical protein	snp	A	G	4778901	synonymous variant	LOW	0	0	0	0	0	0	0	0	0	0	0	0	0	0	0	0	0	0	0	0	0	0	0	0	0	0	0	0	0	0	0	0	0	0	0	0	0	0	0	0	0
MRSN752019_04493	.	hypothetical protein	snp	C	T	4778865	synonymous variant	LOW	0	0	0	0	0	0	0	0	0	0	0	0	0	0	0	0	0	0	0	0	0	0	0	0	0	0	0	0	0	0	0	0	0	0	0	0	0	0	0	0	0
MRSN752019_04493	.	hypothetical protein	snp	T	A	4779003	synonymous variant	LOW	0	0	0	0	0	0	0	0	0	0	0	0	0	0	0	0	0	0	0	0	0	0	0	0	0	0	0	0	0	0	0	0	0	0	0	0	0	0	0	0	0
MRSN752019_04494	.	hypothetical protein	snp	C	T	4780138	synonymous variant	LOW	0	0	0	0	0	0	0	0	0	0	0	0	0	0	0	0	0	0	0	0	0	0	0	0	0	0	0	0	0	0	0	0	0	0	0	0	0	0	0	0	0
MRSN752019_04497	.	hypothetical protein	complex	CGACCTTCTGTCT	TGATCTGCTCGCC	4781923	missense variant	MODERATE	0	0	0	0	0	0	0	0	0	0	0	0	0	0	0	0	0	0	0	0	0	0	0	0	0	0	0	0	0	0	0	0	0	0	0	0	0	0	0	0	0
MRSN752019_04497	.	hypothetical protein	snp	C	T	4781877	missense variant	MODERATE	0	0	0	0	0	0	0	0	0	0	0	0	0	0	0	0	0	0	0	0	0	0	0	0	0	0	0	0	0	0	0	0	0	0	0	0	0	0	0	0	0
MRSN752019_04497	.	hypothetical protein	snp	C	A	4781822	synonymous variant	LOW	0	0	0	0	0	0	0	0	0	0	0	0	0	0	0	0	0	0	0	0	0	0	0	0	0	0	0	0	0	0	0	0	0	0	0	0	0	0	0	0	0
MRSN752019_04497	.	hypothetical protein	complex	ACCA	GCCC	4781944	missense variant	MODERATE	0	0	0	0	0	0	0	0	0	0	0	0	0	0	0	0	0	0	0	0	0	0	0	0	0	0	0	0	0	0	0	0	0	0	0	0	0	0	0	0	0
MRSN752019_04497	.	hypothetical protein	mnp	CC	TA	4781794	missense variant	MODERATE	0	0	0	0	0	0	0	0	0	0	0	0	0	0	0	0	0	0	0	0	0	0	0	0	0	0	0	0	0	0	0	0	0	0	0	0	0	0	0	0	0
MRSN752019_04497	.	hypothetical protein	snp	T	C	4781773	missense variant	MODERATE	0	0	0	0	0	0	0	0	0	0	0	0	0	0	0	0	0	0	0	0	0	0	0	0	0	0	0	0	0	0	0	0	0	0	0	0	0	0	0	0	0
MRSN752019_04497	.	hypothetical protein	snp	A	G	4781763	missense variant	MODERATE	0	0	0	0	0	0	0	0	0	0	0	0	0	0	0	0	0	0	0	0	0	0	0	0	0	0	0	0	0	0	0	0	0	0	0	0	0	0	0	0	0
MRSN752019_04497	.	hypothetical protein	snp	T	C	4781815	missense variant	MODERATE	0	0	0	0	0	0	0	0	0	0	0	0	0	0	0	0	0	0	0	0	0	0	0	0	0	0	0	0	0	0	0	0	0	0	0	0	0	0	0	0	0
MRSN752019_04498	.	hypothetical protein	snp	A	T	4782078	missense variant	MODERATE	0	0	0	0	0	0	0	0	0	0	0	0	0	0	0	0	0	0	0	0	0	0	0	0	0	0	0	0	0	0	0	0	0	0	0	0	0	0	0	0	0
MRSN752019_04498	.	hypothetical protein	snp	G	T	4782084	synonymous variant	LOW	0	0	0	0	0	0	0	0	0	0	0	0	0	0	0	0	0	0	0	0	0	0	0	0	0	0	0	0	0	0	0	0	0	0	0	0	0	0	0	0	0
MRSN752019_04498	.	hypothetical protein	snp	A	C	4782125	missense variant	MODERATE	0	0	0	0	0	0	0	0	0	0	0	0	0	0	0	0	0	0	0	0	0	0	0	0	0	0	0	0	0	0	0	0	0	0	0	0	0	0	0	0	0
MRSN752019_04498	.	hypothetical protein	snp	C	G	4782326	missense variant	MODERATE	0	0	0	0	0	0	0	0	0	0	0	0	0	0	0	0	0	0	0	0	0	0	0	0	0	0	0	0	0	0	0	0	0	0	0	0	0	0	0	0	0
MRSN752019_04499	.	hypothetical protein	snp	A	T	4783019	synonymous variant	LOW	0	0	0	0	0	0	0	0	0	0	0	0	0	0	0	0	0	0	0	0	0	0	0	0	0	0	0	0	0	0	0	0	0	0	0	0	0	0	0	0	0
MRSN752019_04499	.	hypothetical protein	complex	CGAG	TGAT	4783037	missense variant	MODERATE	0	0	0	0	0	0	0	0	0	0	0	0	0	0	0	0	0	0	0	0	0	0	0	0	0	0	0	0	0	0	0	0	0	0	0	0	0	0	0	0	0
MRSN752019_04499	.	hypothetical protein	snp	A	G	4783049	synonymous variant	LOW	0	0	0	0	0	0	0	0	0	0	0	0	0	0	0	0	0	0	0	0	0	0	0	0	0	0	0	0	0	0	0	0	0	0	0	0	0	0	0	0	0
MRSN752019_04499	.	hypothetical protein	mnp	CA	TT	4783073	missense variant	MODERATE	0	0	0	0	0	0	0	0	0	0	0	0	0	0	0	0	0	0	0	0	0	0	0	0	0	0	0	0	0	0	0	0	0	0	0	0	0	0	0	0	0
MRSN752019_04499	.	hypothetical protein	complex	TTC	ATT	4783139	missense variant	MODERATE	0	0	0	0	0	0	0	0	0	0	0	0	0	0	0	0	0	0	0	0	0	0	0	0	0	0	0	0	0	0	0	0	0	0	0	0	0	0	0	0	0
MRSN752019_04499	.	hypothetical protein	snp	G	A	4783111	missense variant	MODERATE	0	0	0	0	0	0	0	0	0	0	0	0	0	0	0	0	0	0	0	0	0	0	0	0	0	0	0	0	0	0	0	0	0	0	0	0	0	0	0	0	0
MRSN752019_04499	.	hypothetical protein	snp	T	G	4783118	synonymous variant	LOW	0	0	0	0	0	0	0	0	0	0	0	0	0	0	0	0	0	0	0	0	0	0	0	0	0	0	0	0	0	0	0	0	0	0	0	0	0	0	0	0	0
MRSN752019_04499	.	hypothetical protein	complex	TCTA	GCGG	4782966	missense variant	MODERATE	0	0	0	0	0	0	0	0	0	0	0	0	0	0	0	0	0	0	0	0	0	0	0	0	0	0	0	0	0	0	0	0	0	0	0	0	0	0	0	0	0
MRSN752019_04499	.	hypothetical protein	snp	T	C	4783100	synonymous variant	LOW	0	0	0	0	0	0	0	0	0	0	0	0	0	0	0	0	0	0	0	0	0	0	0	0	0	0	0	0	0	0	0	0	0	0	0	0	0	0	0	0	0
MRSN752019_04499	.	hypothetical protein	snp	G	A	4782959	synonymous variant	LOW	0	0	0	0	0	0	0	0	0	0	0	0	0	0	0	0	0	0	0	0	0	0	0	0	0	0	0	0	0	0	0	0	0	0	0	0	0	0	0	0	0
MRSN752019_04499	.	hypothetical protein	snp	A	T	4783091	synonymous variant	LOW	0	0	0	0	0	0	0	0	0	0	0	0	0	0	0	0	0	0	0	0	0	0	0	0	0	0	0	0	0	0	0	0	0	0	0	0	0	0	0	0	0
MRSN752019_04499	.	hypothetical protein	snp	T	C	4782944	synonymous variant	LOW	0	0	0	0	0	0	0	0	0	0	0	0	0	0	0	0	0	0	0	0	0	0	0	0	0	0	0	0	0	0	0	0	0	0	0	0	0	0	0	0	0
MRSN752019_04499	.	hypothetical protein	snp	T	C	4782479	synonymous variant	LOW	0	0	0	0	0	0	0	0	0	0	0	0	0	0	0	0	0	0	0	0	0	0	0	0	0	0	0	0	0	0	0	0	0	0	0	0	0	0	0	0	0
MRSN752019_04499	.	hypothetical protein	snp	C	T	4782644	synonymous variant	LOW	0	0	0	0	0	0	0	0	0	0	0	0	0	0	0	0	0	0	0	0	0	0	0	0	0	0	0	0	0	0	0	0	0	0	0	0	0	0	0	0	0
MRSN752019_04499	.	hypothetical protein	snp	G	A	4782779	synonymous variant	LOW	0	0	0	0	0	0	0	0	0	0	0	0	0	0	0	0	0	0	0	0	0	0	0	0	0	0	0	0	0	0	0	0	0	0	0	0	0	0	0	0	0
MRSN752019_04499	.	hypothetical protein	snp	G	A	4782950	synonymous variant	LOW	0	0	0	0	0	0	0	0	0	0	0	0	0	0	0	0	0	0	0	0	0	0	0	0	0	0	0	0	0	0	0	0	0	0	0	0	0	0	0	0	0
MRSN752019_04499	.	hypothetical protein	complex	GA	AC	4782743	missense variant	MODERATE	0	0	0	0	0	0	0	0	0	0	0	0	0	0	0	0	0	0	0	0	0	0	0	0	0	0	0	0	0	0	0	0	0	0	0	0	0	0	0	0	0
MRSN752019_04499	.	hypothetical protein	snp	T	C	4782818	synonymous variant	LOW	0	0	0	0	0	0	0	0	0	0	0	0	0	0	0	0	0	0	0	0	0	0	0	0	0	0	0	0	0	0	0	0	0	0	0	0	0	0	0	0	0
MRSN752019_04499	.	hypothetical protein	snp	T	G	4782848	synonymous variant	LOW	0	0	0	0	0	0	0	0	0	0	0	0	0	0	0	0	0	0	0	0	0	0	0	0	0	0	0	0	0	0	0	0	0	0	0	0	0	0	0	0	0
MRSN752019_04499	.	hypothetical protein	snp	G	A	4782857	synonymous variant	LOW	0	0	0	0	0	0	0	0	0	0	0	0	0	0	0	0	0	0	0	0	0	0	0	0	0	0	0	0	0	0	0	0	0	0	0	0	0	0	0	0	0
MRSN752019_04499	.	hypothetical protein	snp	C	T	4782905	synonymous variant	LOW	0	0	0	0	0	0	0	0	0	0	0	0	0	0	0	0	0	0	0	0	0	0	0	0	0	0	0	0	0	0	0	0	0	0	0	0	0	0	0	0	0
MRSN752019_04499	.	hypothetical protein	snp	C	G	4782788	synonymous variant	LOW	0	0	0	0	0	0	0	0	0	0	0	0	0	0	0	0	0	0	0	0	0	0	0	0	0	0	0	0	0	0	0	0	0	0	0	0	0	0	0	0	0
MRSN752019_04500	.	hypothetical protein	snp	T	G	4783855	synonymous variant	LOW	0	0	0	0	0	0	0	0	0	0	0	0	0	0	0	0	0	0	0	0	0	0	0	0	0	0	0	0	0	0	0	0	0	0	0	0	0	0	0	0	0
MRSN752019_04500	.	hypothetical protein	snp	T	G	4783750	synonymous variant	LOW	0	0	0	0	0	0	0	0	0	0	0	0	0	0	0	0	0	0	0	0	0	0	0	0	0	0	0	0	0	0	0	0	0	0	0	0	0	0	0	0	0
MRSN752019_04500	.	hypothetical protein	snp	C	G	4783795	synonymous variant	LOW	0	0	0	0	0	0	0	0	0	0	0	0	0	0	0	0	0	0	0	0	0	0	0	0	0	0	0	0	0	0	0	0	0	0	0	0	0	0	0	0	0
MRSN752019_04500	.	hypothetical protein	snp	G	A	4783819	synonymous variant	LOW	0	0	0	0	0	0	0	0	0	0	0	0	0	0	0	0	0	0	0	0	0	0	0	0	0	0	0	0	0	0	0	0	0	0	0	0	0	0	0	0	0
MRSN752019_04500	.	hypothetical protein	complex	AGGATTA	GGGGTTG	4783834	synonymous variant	LOW	0	0	0	0	0	0	0	0	0	0	0	0	0	0	0	0	0	0	0	0	0	0	0	0	0	0	0	0	0	0	0	0	0	0	0	0	0	0	0	0	0
MRSN752019_04500	.	hypothetical protein	snp	A	T	4783849	synonymous variant	LOW	0	0	0	0	0	0	0	0	0	0	0	0	0	0	0	0	0	0	0	0	0	0	0	0	0	0	0	0	0	0	0	0	0	0	0	0	0	0	0	0	0
MRSN752019_04500	.	hypothetical protein	complex	AGGC	TGGT	4783864	synonymous variant	LOW	0	0	0	0	0	0	0	0	0	0	0	0	0	0	0	0	0	0	0	0	0	0	0	0	0	0	0	0	0	0	0	0	0	0	0	0	0	0	0	0	0
MRSN752019_04500	.	hypothetical protein	snp	T	C	4783981	synonymous variant	LOW	0	0	0	0	0	0	0	0	0	0	0	0	0	0	0	0	0	0	0	0	0	0	0	0	0	0	0	0	0	0	0	0	0	0	0	0	0	0	0	0	0
MRSN752019_04500	.	hypothetical protein	snp	T	C	4783933	synonymous variant	LOW	0	0	0	0	0	0	0	0	0	0	0	0	0	0	0	0	0	0	0	0	0	0	0	0	0	0	0	0	0	0	0	0	0	0	0	0	0	0	0	0	0
MRSN752019_04500	.	hypothetical protein	complex	CAAC	TAAT	4783942	synonymous variant	LOW	0	0	0	0	0	0	0	0	0	0	0	0	0	0	0	0	0	0	0	0	0	0	0	0	0	0	0	0	0	0	0	0	0	0	0	0	0	0	0	0	0
MRSN752019_04500	.	hypothetical protein	snp	C	T	4783954	synonymous variant	LOW	0	0	0	0	0	0	0	0	0	0	0	0	0	0	0	0	0	0	0	0	0	0	0	0	0	0	0	0	0	0	0	0	0	0	0	0	0	0	0	0	0
MRSN752019_04500	.	hypothetical protein	complex	AGTGCAGAGAT	CGTCCAGCGGC	4783960	synonymous variant	LOW	0	0	0	0	0	0	0	0	0	0	0	0	0	0	0	0	0	0	0	0	0	0	0	0	0	0	0	0	0	0	0	0	0	0	0	0	0	0	0	0	0
MRSN752019_04500	.	hypothetical protein	complex	AGAAATAACA	TGAGGTCACC	4783714	missense variant	MODERATE	0	0	0	0	0	0	0	0	0	0	0	0	0	0	0	0	0	0	0	0	0	0	0	0	0	0	0	0	0	0	0	0	0	0	0	0	0	0	0	0	0
MRSN752019_04500	.	hypothetical protein	complex	AGTTA	GGTTC	4783987	missense variant	MODERATE	0	0	0	0	0	0	0	0	0	0	0	0	0	0	0	0	0	0	0	0	0	0	0	0	0	0	0	0	0	0	0	0	0	0	0	0	0	0	0	0	0
MRSN752019_04500	.	hypothetical protein	snp	G	C	4784002	synonymous variant	LOW	0	0	0	0	0	0	0	0	0	0	0	0	0	0	0	0	0	0	0	0	0	0	0	0	0	0	0	0	0	0	0	0	0	0	0	0	0	0	0	0	0
MRSN752019_04500	.	hypothetical protein	snp	T	C	4783906	synonymous variant	LOW	0	0	0	0	0	0	0	0	0	0	0	0	0	0	0	0	0	0	0	0	0	0	0	0	0	0	0	0	0	0	0	0	0	0	0	0	0	0	0	0	0
MRSN752019_04500	.	hypothetical protein	snp	C	T	4783708	synonymous variant	LOW	0	0	0	0	0	0	0	0	0	0	0	0	0	0	0	0	0	0	0	0	0	0	0	0	0	0	0	0	0	0	0	0	0	0	0	0	0	0	0	0	0
MRSN752019_04500	.	hypothetical protein	snp	T	A	4783636	synonymous variant	LOW	0	0	0	0	0	0	0	0	0	0	0	0	0	0	0	0	0	0	0	0	0	0	0	0	0	0	0	0	0	0	0	0	0	0	0	0	0	0	0	0	0
MRSN752019_04500	.	hypothetical protein	snp	G	A	4783657	synonymous variant	LOW	0	0	0	0	0	0	0	0	0	0	0	0	0	0	0	0	0	0	0	0	0	0	0	0	0	0	0	0	0	0	0	0	0	0	0	0	0	0	0	0	0
MRSN752019_04500	.	hypothetical protein	complex	GCGT	ACGG	4783234	synonymous variant	LOW	0	0	0	0	0	0	0	0	0	0	0	0	0	0	0	0	0	0	0	0	0	0	0	0	0	0	0	0	0	0	0	0	0	0	0	0	0	0	0	0	0
MRSN752019_04500	.	hypothetical protein	complex	CGAT	AGAC	4783273	synonymous variant	LOW	0	0	0	0	0	0	0	0	0	0	0	0	0	0	0	0	0	0	0	0	0	0	0	0	0	0	0	0	0	0	0	0	0	0	0	0	0	0	0	0	0
MRSN752019_04500	.	hypothetical protein	snp	A	C	4783288	synonymous variant	LOW	0	0	0	0	0	0	0	0	0	0	0	0	0	0	0	0	0	0	0	0	0	0	0	0	0	0	0	0	0	0	0	0	0	0	0	0	0	0	0	0	0
MRSN752019_04500	.	hypothetical protein	snp	C	A	4783309	synonymous variant	LOW	0	0	0	0	0	0	0	0	0	0	0	0	0	0	0	0	0	0	0	0	0	0	0	0	0	0	0	0	0	0	0	0	0	0	0	0	0	0	0	0	0
MRSN752019_04500	.	hypothetical protein	snp	A	C	4783693	synonymous variant	LOW	0	0	0	0	0	0	0	0	0	0	0	0	0	0	0	0	0	0	0	0	0	0	0	0	0	0	0	0	0	0	0	0	0	0	0	0	0	0	0	0	0
MRSN752019_04500	.	hypothetical protein	complex	TGGG	CGGA	4783438	synonymous variant	LOW	0	0	0	0	0	0	0	0	0	0	0	0	0	0	0	0	0	0	0	0	0	0	0	0	0	0	0	0	0	0	0	0	0	0	0	0	0	0	0	0	0
MRSN752019_04500	.	hypothetical protein	complex	TTTTCCG	ATTCCCT	4783450	synonymous variant	LOW	0	0	0	0	0	0	0	0	0	0	0	0	0	0	0	0	0	0	0	0	0	0	0	0	0	0	0	0	0	0	0	0	0	0	0	0	0	0	0	0	0
MRSN752019_04500	.	hypothetical protein	snp	A	G	4783489	synonymous variant	LOW	0	0	0	0	0	0	0	0	0	0	0	0	0	0	0	0	0	0	0	0	0	0	0	0	0	0	0	0	0	0	0	0	0	0	0	0	0	0	0	0	0
MRSN752019_04500	.	hypothetical protein	snp	G	A	4783354	synonymous variant	LOW	0	0	0	0	0	0	0	0	0	0	0	0	0	0	0	0	0	0	0	0	0	0	0	0	0	0	0	0	0	0	0	0	0	0	0	0	0	0	0	0	0
MRSN752019_04500	.	hypothetical protein	snp	G	A	4783513	synonymous variant	LOW	0	0	0	0	0	0	0	0	0	0	0	0	0	0	0	0	0	0	0	0	0	0	0	0	0	0	0	0	0	0	0	0	0	0	0	0	0	0	0	0	0
MRSN752019_04500	.	hypothetical protein	snp	C	T	4783519	synonymous variant	LOW	0	0	0	0	0	0	0	0	0	0	0	0	0	0	0	0	0	0	0	0	0	0	0	0	0	0	0	0	0	0	0	0	0	0	0	0	0	0	0	0	0
MRSN752019_04500	.	hypothetical protein	complex	GTGAGACGC	ATGAACCGA	4783530	missense variant	MODERATE	0	0	0	0	0	0	0	0	0	0	0	0	0	0	0	0	0	0	0	0	0	0	0	0	0	0	0	0	0	0	0	0	0	0	0	0	0	0	0	0	0
MRSN752019_04500	.	hypothetical protein	snp	G	C	4783546	synonymous variant	LOW	0	0	0	0	0	0	0	0	0	0	0	0	0	0	0	0	0	0	0	0	0	0	0	0	0	0	0	0	0	0	0	0	0	0	0	0	0	0	0	0	0
MRSN752019_04500	.	hypothetical protein	snp	A	G	4783579	synonymous variant	LOW	0	0	0	0	0	0	0	0	0	0	0	0	0	0	0	0	0	0	0	0	0	0	0	0	0	0	0	0	0	0	0	0	0	0	0	0	0	0	0	0	0
MRSN752019_04500	.	hypothetical protein	complex	ACCG	GCCA	4783624	synonymous variant	LOW	0	0	0	0	0	0	0	0	0	0	0	0	0	0	0	0	0	0	0	0	0	0	0	0	0	0	0	0	0	0	0	0	0	0	0	0	0	0	0	0	0
MRSN752019_04500	.	hypothetical protein	snp	G	T	4783504	synonymous variant	LOW	0	0	0	0	0	0	0	0	0	0	0	0	0	0	0	0	0	0	0	0	0	0	0	0	0	0	0	0	0	0	0	0	0	0	0	0	0	0	0	0	0
MRSN752019_04502	.	hypothetical protein	complex	CG	AA	4785197	missense variant	MODERATE	0	0	0	0	0	0	0	0	0	0	0	0	0	0	0	0	0	0	0	0	0	0	0	0	0	0	0	0	0	0	0	0	0	0	0	0	0	0	0	0	0
MRSN752019_04503	.	hypothetical protein	snp	C	A	4785567	synonymous variant	LOW	0	0	0	0	0	0	0	0	0	0	0	0	0	0	0	0	0	0	0	0	0	0	0	0	0	0	0	0	0	0	0	0	0	0	0	0	0	0	0	0	0
MRSN752019_04503	.	hypothetical protein	snp	C	T	4785651	synonymous variant	LOW	0	0	0	0	0	0	0	0	0	0	0	0	0	0	0	0	0	0	0	0	0	0	0	0	0	0	0	0	0	0	0	0	0	0	0	0	0	0	0	0	0
MRSN752019_04503	.	hypothetical protein	snp	C	T	4785719	missense variant	MODERATE	0	0	0	0	0	0	0	0	0	0	0	0	0	0	0	0	0	0	0	0	0	0	0	0	0	0	0	0	0	0	0	0	0	0	0	0	0	0	0	0	0
MRSN752019_04504	.	hypothetical protein	snp	T	G	4786285	synonymous variant	LOW	0	0	0	0	0	0	0	0	0	0	0	0	0	0	0	0	0	0	0	0	0	0	0	0	0	0	0	0	0	0	0	0	0	0	0	0	0	0	0	0	0
MRSN752019_04504	.	hypothetical protein	snp	T	A	4786336	synonymous variant	LOW	0	0	0	0	0	0	0	0	0	0	0	0	0	0	0	0	0	0	0	0	0	0	0	0	0	0	0	0	0	0	0	0	0	0	0	0	0	0	0	0	0
MRSN752019_04504	.	hypothetical protein	snp	A	T	4786321	synonymous variant	LOW	0	0	0	0	0	0	0	0	0	0	0	0	0	0	0	0	0	0	0	0	0	0	0	0	0	0	0	0	0	0	0	0	0	0	0	0	0	0	0	0	0
MRSN752019_04504	.	hypothetical protein	snp	T	C	4786264	synonymous variant	LOW	0	0	0	0	0	0	0	0	0	0	0	0	0	0	0	0	0	0	0	0	0	0	0	0	0	0	0	0	0	0	0	0	0	0	0	0	0	0	0	0	0
MRSN752019_04504	.	hypothetical protein	snp	G	A	4786402	synonymous variant	LOW	0	0	0	0	0	0	0	0	0	0	0	0	0	0	0	0	0	0	0	0	0	0	0	0	0	0	0	0	0	0	0	0	0	0	0	0	0	0	0	0	0
MRSN752019_04504	.	hypothetical protein	snp	G	A	4786110	missense variant	MODERATE	0	0	0	0	0	0	0	0	0	0	0	0	0	0	0	0	0	0	0	0	0	0	0	0	0	0	0	0	0	0	0	0	0	0	0	0	0	0	0	0	0
MRSN752019_04504	.	hypothetical protein	snp	G	A	4786054	synonymous variant	LOW	0	0	0	0	0	0	0	0	0	0	0	0	0	0	0	0	0	0	0	0	0	0	0	0	0	0	0	0	0	0	0	0	0	0	0	0	0	0	0	0	0
MRSN752019_04504	.	hypothetical protein	snp	G	A	4785922	synonymous variant	LOW	0	0	0	0	0	0	0	0	0	0	0	0	0	0	0	0	0	0	0	0	0	0	0	0	0	0	0	0	0	0	0	0	0	0	0	0	0	0	0	0	0
MRSN752019_04504	.	hypothetical protein	snp	C	T	4786249	synonymous variant	LOW	0	0	0	0	0	0	0	0	0	0	0	0	0	0	0	0	0	0	0	0	0	0	0	0	0	0	0	0	0	0	0	0	0	0	0	0	0	0	0	0	0
MRSN752019_04527	.	Putative multidrug export ATP-binding/permease protein	snp	A	G	4808904	synonymous variant	LOW	0	0	0	0	0	0	0	0	0	0	0	0	0	0	0	0	0	0	0	0	0	0	0	0	0	0	0	0	0	0	0	0	0	0	0	0	0	1	0	0	1
MRSN752019_04536	.	hypothetical protein	snp	G	A	4836090	missense variant	MODERATE	0	0	0	0	0	0	0	0	0	0	0	0	0	0	0	0	0	0	0	0	0	0	1	1	1	1	1	1	1	1	1	1	1	1	1	1	1	0	1	1	0
MRSN752019_04590	.	hypothetical protein	snp	T	G	4896189	stop gained	HIGH	0	0	0	0	1	0	0	0	0	0	0	0	0	0	0	0	0	0	0	0	0	0	0	0	0	0	0	0	0	0	0	0	0	0	0	0	0	0	0	0	0
MRSN752019_04595	.	hypothetical protein	snp	C	T	4899192	synonymous variant	LOW	0	0	0	0	0	0	0	0	0	0	0	0	0	0	0	0	0	0	0	0	0	0	0	0	0	0	1	0	0	0	0	0	0	0	0	0	0	0	0	0	0
MRSN752019_04856	.	hypothetical protein	snp	T	A	5170869	stop gained	HIGH	1	1	1	1	0	0	0	0	0	0	0	0	0	0	0	0	0	0	0	0	0	0	0	0	0	0	0	0	0	0	0	0	0	0	0	0	0	0	0	0	0
MRSN752019_04878	.	kinase	snp	G	C	5210649	synonymous variant	LOW	0	0	0	0	0	0	0	0	0	0	0	0	0	0	0	0	0	0	0	0	0	0	0	0	0	0	0	0	0	0	0	0	0	0	0	0	0	0	0	0	0
MRSN752019_04878	.	kinase	snp	A	G	5210661	synonymous variant	LOW	0	0	0	0	0	0	0	0	0	0	0	0	0	0	0	0	0	0	0	0	0	0	0	0	0	0	0	0	0	0	0	0	0	0	0	0	0	0	0	0	0
MRSN752019_04878	.	kinase	snp	T	G	5210685	synonymous variant	LOW	0	0	0	0	0	0	0	0	0	0	0	0	0	0	0	0	0	0	0	0	0	0	0	0	0	0	0	0	0	0	0	0	0	0	0	0	0	0	0	0	0
MRSN752019_04878	.	kinase	snp	A	G	5210811	synonymous variant	LOW	0	0	0	0	0	0	0	0	0	0	0	0	0	0	0	0	0	0	0	0	0	0	0	0	0	0	0	0	0	0	0	0	0	0	0	0	0	0	0	0	0
MRSN752019_04878	.	kinase	snp	G	T	5210962	missense variant	MODERATE	0	0	0	0	0	0	0	0	0	0	0	0	0	0	0	0	0	0	0	0	0	0	0	0	0	0	0	0	0	0	0	0	0	0	0	0	0	0	0	0	0
MRSN752019_04878	.	kinase	snp	A	G	5211036	synonymous variant	LOW	0	0	0	0	0	0	0	0	0	0	0	0	0	0	0	0	0	0	0	0	0	0	0	0	0	0	0	0	0	0	0	0	0	0	0	0	0	0	0	0	0
MRSN752019_04888	.	hypothetical protein	snp	G	A	5221271	synonymous variant	LOW	0	0	0	0	0	0	0	0	0	0	0	0	0	0	0	0	0	0	0	0	0	0	0	0	0	0	0	0	0	0	0	0	0	0	0	0	0	0	0	0	0
MRSN752019_04918	.	hypothetical protein	del	CA	C	5251902	frameshift variant	HIGH	0	0	0	0	0	0	0	0	0	0	0	0	0	0	0	0	0	0	0	0	0	0	0	0	0	0	0	0	0	0	0	0	0	0	0	0	0	0	0	0	0
MRSN752019_04938	.	hypothetical protein	del	AC	A	5274900	frameshift variant	HIGH	0	0	0	0	0	0	0	0	0	0	0	0	0	0	0	0	0	0	0	0	0	0	0	0	0	0	0	0	0	0	0	0	0	0	0	0	0	0	0	0	0
MRSN752019_04938	.	hypothetical protein	snp	T	A	5275516	synonymous variant	LOW	0	0	0	0	1	1	0	0	0	0	0	0	0	0	0	0	0	0	0	0	0	0	0	0	0	0	0	0	0	0	0	0	0	0	0	0	0	0	0	0	0
MRSN752019_04938	.	hypothetical protein	snp	T	C	5275194	missense variant	MODERATE	0	0	0	0	1	1	0	0	0	0	0	0	0	0	0	0	0	0	0	0	0	0	0	0	0	0	0	0	0	0	0	0	0	0	0	0	0	0	0	0	0
MRSN752019_04995	.	hypothetical protein	snp	C	T	5325282	missense variant	MODERATE	0	0	0	0	0	0	0	0	0	0	0	0	0	0	0	0	0	0	0	0	0	0	0	0	0	0	0	0	0	0	0	0	0	0	0	0	0	0	0	0	0
MRSN752019_05002	.	hypothetical protein	snp	C	T	5328691	synonymous variant	LOW	0	0	0	0	0	0	0	0	0	0	0	0	0	0	0	0	0	0	0	0	0	0	0	0	0	0	0	0	0	0	0	0	0	0	0	0	0	0	0	0	0
MRSN752019_05004	.	hypothetical protein	snp	A	G	5332013	missense variant	MODERATE	0	0	0	0	0	0	0	0	0	0	0	0	0	0	0	0	0	0	0	0	0	0	0	0	0	0	0	0	0	0	0	0	0	0	0	0	0	0	0	0	0
MRSN752019_05004	.	hypothetical protein	ins	A	AT	5331876	frameshift variant	HIGH	0	0	0	0	0	0	0	0	0	0	0	0	0	0	0	0	0	0	0	0	0	0	0	0	0	0	0	0	0	0	0	0	0	0	0	0	0	0	0	0	0
MRSN752019_05008	.	hypothetical protein	snp	T	A	5336021	missense variant	MODERATE	0	0	0	0	0	0	0	0	0	0	0	0	0	0	0	0	0	0	0	0	0	0	0	0	0	0	0	0	0	0	0	0	0	0	0	0	0	0	0	0	0
MRSN752019_05008	.	hypothetical protein	snp	T	A	5336062	synonymous variant	LOW	0	0	0	0	0	0	0	0	0	0	0	0	0	0	0	0	0	0	0	0	0	0	0	0	0	0	0	0	0	0	0	0	0	0	0	0	0	0	0	0	0
MRSN752019_05008	.	hypothetical protein	snp	A	G	5336094	synonymous variant	LOW	0	0	0	0	0	0	0	0	0	0	0	0	0	0	0	0	0	0	0	0	0	0	0	0	0	0	0	0	0	0	0	0	0	0	0	0	0	0	0	0	0
MRSN752019_05008	.	hypothetical protein	complex	TGA	CGG	5336099	missense variant	MODERATE	0	0	0	0	0	0	0	0	0	0	0	0	0	0	0	0	0	0	0	0	0	0	0	0	0	0	0	0	0	0	0	0	0	0	0	0	0	0	0	0	0
MRSN752019_05008	.	hypothetical protein	snp	C	T	5336111	missense variant	MODERATE	0	0	0	0	0	0	0	0	0	0	0	0	0	0	0	0	0	0	0	0	0	0	0	0	0	0	0	0	0	0	0	0	0	0	0	0	0	0	0	0	0
MRSN752019_05008	.	hypothetical protein	snp	A	G	5336182	synonymous variant	LOW	0	0	0	0	0	0	0	0	0	0	0	0	0	0	0	0	0	0	0	0	0	0	0	0	0	0	0	0	0	0	0	0	0	0	0	0	0	0	0	0	0
MRSN752019_05008	.	hypothetical protein	snp	C	T	5336284	synonymous variant	LOW	0	0	0	0	0	0	0	0	0	0	0	0	0	0	0	0	0	0	0	0	0	0	0	0	0	0	0	0	0	0	0	0	0	0	0	0	0	0	0	0	0
MRSN752019_05008	.	hypothetical protein	snp	T	C	5336290	synonymous variant	LOW	0	0	0	0	0	0	0	0	0	0	0	0	0	0	0	0	0	0	0	0	0	0	0	0	0	0	0	0	0	0	0	0	0	0	0	0	0	0	0	0	0
MRSN752019_05008	.	hypothetical protein	snp	T	G	5336340	missense variant	MODERATE	0	0	0	0	0	0	0	0	0	0	0	0	0	0	0	0	0	0	0	0	0	0	0	0	0	0	0	0	0	0	0	0	0	0	0	0	0	0	0	0	0
MRSN752019_05010	.	hypothetical protein	complex	TCCAC	CCCAT	5339954	missense variant	MODERATE	0	0	0	0	0	0	0	0	0	0	0	0	0	0	0	0	0	0	0	0	0	0	0	0	0	0	0	0	0	0	0	0	0	0	0	0	0	0	0	0	0
MRSN752019_05010	.	hypothetical protein	mnp	TT	CC	5340335	missense variant	MODERATE	0	0	0	0	0	0	0	0	0	0	0	0	0	0	0	0	0	0	0	0	0	0	0	0	0	0	0	0	0	0	0	0	0	0	0	0	0	0	0	0	0
MRSN752019_05010	.	hypothetical protein	snp	A	T	5339603	synonymous variant	LOW	0	0	0	0	0	0	0	0	0	0	0	0	0	0	0	0	0	0	0	0	0	0	0	0	0	0	0	0	0	0	0	0	0	0	0	0	0	0	0	0	0
MRSN752019_05010	.	hypothetical protein	snp	G	A	5339848	synonymous variant	LOW	0	0	0	0	0	0	0	0	0	0	0	0	0	0	0	0	0	0	0	0	0	0	0	0	0	0	0	0	0	0	0	0	0	0	0	0	0	0	0	0	0
MRSN752019_05011	.	hypothetical protein	snp	T	C	5340587	missense variant	MODERATE	0	0	0	0	0	0	0	0	0	0	0	0	0	0	0	0	0	0	0	0	0	0	0	0	0	0	0	0	0	0	0	0	0	0	0	0	0	0	0	0	0
MRSN752019_05011	.	hypothetical protein	snp	C	T	5340675	missense variant	MODERATE	0	0	0	0	0	0	0	0	0	0	0	0	0	0	0	0	0	0	0	0	0	0	0	0	0	0	0	0	0	0	0	0	0	0	0	0	0	0	0	0	0
MRSN752019_05011	.	hypothetical protein	snp	C	G	5340792	synonymous variant	LOW	0	0	0	0	0	0	0	0	0	0	0	0	0	0	0	0	0	0	0	0	0	0	0	0	0	0	0	0	0	0	0	0	0	0	0	0	0	0	0	0	0
MRSN752019_05012	.	tyrosine-type recombinase/integrase	snp	C	T	5341414	synonymous variant	LOW	0	0	0	0	0	0	0	0	0	0	0	0	0	0	0	0	0	0	0	0	0	0	0	0	0	0	0	0	0	0	0	0	0	0	0	0	0	0	0	0	0
MRSN752019_05012	.	tyrosine-type recombinase/integrase	snp	T	C	5341546	synonymous variant	LOW	0	0	0	0	0	0	0	0	0	0	0	0	0	0	0	0	0	0	0	0	0	0	0	0	0	0	0	0	0	0	0	0	0	0	0	0	0	0	0	0	0
MRSN752019_05012	.	tyrosine-type recombinase/integrase	snp	A	T	5341840	synonymous variant	LOW	0	0	0	0	0	0	0	0	0	0	0	0	0	0	0	0	0	0	0	0	0	0	0	0	0	0	0	0	0	0	0	0	0	0	0	0	0	0	0	0	0
MRSN752019_05012	.	tyrosine-type recombinase/integrase	snp	A	C	5341999	synonymous variant	LOW	0	0	0	0	0	0	0	0	0	0	0	0	0	0	0	0	0	0	0	0	0	0	0	0	0	0	0	0	0	0	0	0	0	0	0	0	0	0	0	0	0
MRSN752019_05012	.	tyrosine-type recombinase/integrase	snp	T	G	5342062	synonymous variant	LOW	0	0	0	0	0	0	0	0	0	0	0	0	0	0	0	0	0	0	0	0	0	0	0	0	0	0	0	0	0	0	0	0	0	0	0	0	0	0	0	0	0
MRSN752019_05013	.	hypothetical protein	snp	A	G	5342389	synonymous variant	LOW	0	0	0	0	0	0	0	0	0	0	0	0	0	0	0	0	0	0	0	0	0	0	0	0	0	0	0	0	0	0	0	0	0	0	0	0	0	0	0	0	0
MRSN752019_05013	.	hypothetical protein	snp	C	T	5342335	synonymous variant	LOW	0	0	0	0	0	0	0	0	0	0	0	0	0	0	0	0	0	0	0	0	0	0	0	0	0	0	0	0	0	0	0	0	0	0	0	0	0	0	0	0	0
MRSN752019_05013	.	hypothetical protein	snp	C	G	5342246	missense variant	MODERATE	0	0	0	0	0	0	0	0	0	0	0	0	0	0	0	0	0	0	0	0	0	0	0	0	0	0	0	0	0	0	0	0	0	0	0	0	0	0	0	0	0
MRSN752019_05013	.	hypothetical protein	snp	T	A	5342236	synonymous variant	LOW	0	0	0	0	0	0	0	0	0	0	0	0	0	0	0	0	0	0	0	0	0	0	0	0	0	0	0	0	0	0	0	0	0	0	0	0	0	0	0	0	0
MRSN752019_05013	.	hypothetical protein	snp	A	G	5342281	synonymous variant	LOW	0	0	0	0	0	0	0	0	0	0	0	0	0	0	0	0	0	0	0	0	0	0	0	0	0	0	0	0	0	0	0	0	0	0	0	0	0	0	0	0	0
MRSN752019_05014	.	hypothetical protein	complex	GCCCG	TCCCT	5342715	missense variant	MODERATE	0	0	0	0	0	0	0	0	0	0	0	0	0	0	0	0	0	0	0	0	0	0	0	0	0	0	0	0	0	0	0	0	0	0	0	0	0	0	0	0	0
MRSN752019_05014	.	hypothetical protein	snp	A	T	5342747	synonymous variant	LOW	0	0	0	0	0	0	0	0	0	0	0	0	0	0	0	0	0	0	0	0	0	0	0	0	0	0	0	0	0	0	0	0	0	0	0	0	0	0	0	0	0
MRSN752019_05014	.	hypothetical protein	snp	A	C	5342972	synonymous variant	LOW	0	0	0	0	0	0	0	0	0	0	0	0	0	0	0	0	0	0	0	0	0	0	0	0	0	0	0	0	0	0	0	0	0	0	0	0	0	0	0	0	0
MRSN752019_05016	.	DNA replication terminus site-binding protein	snp	T	C	5344091	missense variant	MODERATE	0	0	0	0	0	0	0	0	0	0	0	0	0	0	0	0	0	0	0	0	0	0	0	0	0	0	0	0	0	0	0	0	0	0	0	0	0	0	0	0	0
MRSN752019_05017	.	hypothetical protein	snp	G	C	5344936	missense variant	MODERATE	0	0	0	0	0	0	0	0	0	0	0	0	0	0	0	0	0	0	0	0	0	0	0	0	0	0	0	0	0	0	0	0	0	0	0	0	0	0	0	0	0
MRSN752019_05018	.	hypothetical protein	snp	A	G	5345327	synonymous variant	LOW	0	0	0	0	0	0	0	0	0	0	0	0	0	0	0	0	0	0	0	0	0	0	0	0	0	0	0	0	0	0	0	0	0	0	0	0	0	0	0	0	0
MRSN752019_05018	.	hypothetical protein	complex	AGTT	GGTC	5345265	synonymous variant	LOW	0	0	0	0	0	0	0	0	0	0	0	0	0	0	0	0	0	0	0	0	0	0	0	0	0	0	0	0	0	0	0	0	0	0	0	0	0	0	0	0	0
MRSN752019_05018	.	hypothetical protein	snp	T	A	5345301	synonymous variant	LOW	0	0	0	0	0	0	0	0	0	0	0	0	0	0	0	0	0	0	0	0	0	0	0	0	0	0	0	0	0	0	0	0	0	0	0	0	0	0	0	0	0
MRSN752019_05018	.	hypothetical protein	complex	TG	AA	5345379	missense variant	MODERATE	0	0	0	0	0	0	0	0	0	0	0	0	0	0	0	0	0	0	0	0	0	0	0	0	0	0	0	0	0	0	0	0	0	0	0	0	0	0	0	0	0
MRSN752019_05023	.	topoisomerase	snp	C	A	5348333	missense variant	MODERATE	0	0	0	0	0	0	0	0	0	0	0	0	0	0	0	0	0	0	0	0	0	0	0	0	0	0	0	0	0	0	0	0	0	0	0	0	0	0	0	0	0
MRSN752019_05030	.	hypothetical protein	snp	T	G	5354300	missense variant	MODERATE	0	0	0	0	0	0	0	0	0	0	0	0	0	0	0	0	0	0	0	0	0	0	0	0	0	0	0	0	0	0	0	0	0	0	0	0	0	0	1	1	0
MRSN752019_05045	.	plasmid transfer protein	snp	A	G	5375986	synonymous variant	LOW	0	0	0	0	0	0	0	0	0	0	0	0	0	0	0	0	0	0	0	0	0	0	0	0	0	0	0	0	0	0	0	0	0	0	0	0	0	0	0	0	0
MRSN752019_05045	.	plasmid transfer protein	snp	A	T	5375980	synonymous variant	LOW	0	0	0	0	0	0	0	0	0	0	0	0	0	0	0	0	0	0	0	0	0	0	0	0	0	0	0	0	0	0	0	0	0	0	0	0	0	0	0	0	0
MRSN752019_05045	.	plasmid transfer protein	snp	T	A	5375912	missense variant	MODERATE	0	0	0	0	0	0	0	0	0	0	0	0	0	0	0	0	0	0	0	0	0	0	0	0	0	0	0	0	0	0	0	0	0	0	0	0	0	0	0	0	0
MRSN752019_05045	.	plasmid transfer protein	snp	A	C	5375875	synonymous variant	LOW	0	0	0	0	0	0	0	0	0	0	0	0	0	0	0	0	0	0	0	0	0	0	0	0	0	0	0	0	0	0	0	0	0	0	0	0	0	0	0	0	0
MRSN752019_05045	.	plasmid transfer protein	complex	AGATG	CGATA	5375860	missense variant	MODERATE	0	0	0	0	0	0	0	0	0	0	0	0	0	0	0	0	0	0	0	0	0	0	0	0	0	0	0	0	0	0	0	0	0	0	0	0	0	0	0	0	0
MRSN752019_05045	.	plasmid transfer protein	mnp	CGCG	ACTT	5375848	missense variant	MODERATE	0	0	0	0	0	0	0	0	0	0	0	0	0	0	0	0	0	0	0	0	0	0	0	0	0	0	0	0	0	0	0	0	0	0	0	0	0	0	0	0	0
MRSN752019_05045	.	plasmid transfer protein	snp	C	A	5375833	synonymous variant	LOW	0	0	0	0	0	0	0	0	0	0	0	0	0	0	0	0	0	0	0	0	0	0	0	0	0	0	0	0	0	0	0	0	0	0	0	0	0	0	0	0	0
MRSN752019_05045	.	plasmid transfer protein	snp	C	T	5375759	missense variant	MODERATE	0	0	0	0	0	0	0	0	0	0	0	0	0	0	0	0	0	0	0	0	0	0	0	0	0	0	0	0	0	0	0	0	0	0	0	0	0	0	0	0	0
MRSN752019_05045	.	plasmid transfer protein	complex	AGC	GGT	5375788	missense variant	MODERATE	0	0	0	0	0	0	0	0	0	0	0	0	0	0	0	0	0	0	0	0	0	0	0	0	0	0	0	0	0	0	0	0	0	0	0	0	0	0	0	0	0
MRSN752019_05045	.	plasmid transfer protein	snp	A	T	5375664	missense variant	MODERATE	0	0	0	0	0	0	0	0	0	0	0	0	0	0	0	0	0	0	0	0	0	0	0	0	0	0	0	0	0	0	0	0	0	0	0	0	0	0	0	0	0
MRSN752019_05045	.	plasmid transfer protein	snp	G	T	5375653	synonymous variant	LOW	0	0	0	0	0	0	0	0	0	0	0	0	0	0	0	0	0	0	0	0	0	0	0	0	0	0	0	0	0	0	0	0	0	0	0	0	0	0	0	0	0
MRSN752019_05045	.	plasmid transfer protein	snp	G	T	5375628	synonymous variant	LOW	0	0	0	0	0	0	0	0	0	0	0	0	0	0	0	0	0	0	0	0	0	0	0	0	0	0	0	0	0	0	0	0	0	0	0	0	0	0	0	0	0
MRSN752019_05045	.	plasmid transfer protein	snp	G	A	5375617	synonymous variant	LOW	0	0	0	0	0	0	0	0	0	0	0	0	0	0	0	0	0	0	0	0	0	0	0	0	0	0	0	0	0	0	0	0	0	0	0	0	0	0	0	0	0
MRSN752019_05045	.	plasmid transfer protein	snp	C	A	5375600	missense variant	MODERATE	0	0	0	0	0	0	0	0	0	0	0	0	0	0	0	0	0	0	0	0	0	0	0	0	0	0	0	0	0	0	0	0	0	0	0	0	0	0	0	0	0
MRSN752019_05045	.	plasmid transfer protein	snp	G	A	5375584	synonymous variant	LOW	0	0	0	0	0	0	0	0	0	0	0	0	0	0	0	0	0	0	0	0	0	0	0	0	0	0	0	0	0	0	0	0	0	0	0	0	0	0	0	0	0
MRSN752019_05045	.	plasmid transfer protein	snp	T	C	5375557	synonymous variant	LOW	0	0	0	0	0	0	0	0	0	0	0	0	0	0	0	0	0	0	0	0	0	0	0	0	0	0	0	0	0	0	0	0	0	0	0	0	0	0	0	0	0
MRSN752019_05045	.	plasmid transfer protein	snp	A	G	5375527	synonymous variant	LOW	0	0	0	0	0	0	0	0	0	0	0	0	0	0	0	0	0	0	0	0	0	0	0	0	0	0	0	0	0	0	0	0	0	0	0	0	0	0	0	0	0
MRSN752019_05045	.	plasmid transfer protein	snp	C	G	5375742	missense variant	MODERATE	0	0	0	0	0	0	0	0	0	0	0	0	0	0	0	0	0	0	0	0	0	0	0	0	0	0	0	0	0	0	0	0	0	0	0	0	0	0	0	0	0
MRSN752019_05046	.	hypothetical protein	snp	C	T	5376035	missense variant	MODERATE	0	0	0	0	0	0	0	0	0	0	0	0	0	0	0	0	0	0	0	0	0	0	0	0	0	0	0	0	0	0	0	0	0	0	0	0	0	0	0	0	0
MRSN752019_05046	.	hypothetical protein	snp	T	A	5376059	missense variant	MODERATE	0	0	0	0	0	0	0	0	0	0	0	0	0	0	0	0	0	0	0	0	0	0	0	0	0	0	0	0	0	0	0	0	0	0	0	0	0	0	0	0	0
MRSN752019_05046	.	hypothetical protein	complex	CAGA	TAGG	5376065	missense variant	MODERATE	0	0	0	0	0	0	0	0	0	0	0	0	0	0	0	0	0	0	0	0	0	0	0	0	0	0	0	0	0	0	0	0	0	0	0	0	0	0	0	0	0
MRSN752019_05053	.	hypothetical protein	snp	C	T	5384320	missense variant	MODERATE	0	0	0	0	0	0	0	0	0	0	0	0	0	0	0	0	0	0	0	0	0	0	0	0	0	0	0	0	0	1	0	0	0	0	0	0	0	0	0	0	0
MRSN752019_05054	.	conjugal transfer protein TraB	snp	G	A	5384827	missense variant	MODERATE	0	0	0	0	0	0	0	0	0	0	0	0	0	0	0	0	0	0	0	0	0	0	0	0	0	0	0	0	0	0	0	0	0	0	0	0	0	0	0	0	0
MRSN752019_05076	.	putative protein	snp	A	G	5411050	missense variant	MODERATE	0	0	0	0	0	0	0	0	0	0	0	0	0	0	0	0	0	0	0	0	0	0	0	0	0	0	0	0	0	0	0	0	0	0	0	0	0	0	0	0	0
MRSN752019_05127	.	hypothetical protein	snp	A	G	5464570	missense variant	MODERATE	1	1	1	1	1	1	1	1	1	1	1	1	1	1	0	0	0	0	0	0	0	0	0	0	0	0	0	0	0	0	0	0	0	0	0	0	0	0	0	0	0
MRSN752019_05162	.	hypothetical protein	snp	T	C	5497432	synonymous variant	LOW	0	0	0	0	0	0	0	0	0	0	0	0	0	0	0	0	0	0	0	0	0	0	0	0	0	0	0	0	0	0	0	0	0	0	0	0	0	0	0	0	0
MRSN752019_05162	.	hypothetical protein	snp	G	T	5497420	synonymous variant	LOW	0	0	0	0	0	0	0	0	0	0	0	0	0	0	0	0	0	0	0	0	0	0	0	0	0	0	0	0	0	0	0	0	0	0	0	0	0	0	0	0	0
MRSN752019_05162	.	hypothetical protein	snp	C	A	5497300	synonymous variant	LOW	0	0	0	0	0	0	0	0	0	0	0	0	0	0	0	0	0	0	0	0	0	0	0	0	0	0	0	0	0	0	0	0	0	0	0	0	0	0	0	0	0
MRSN752019_05162	.	hypothetical protein	snp	T	C	5497290	missense variant	MODERATE	0	0	0	0	0	0	0	0	0	0	0	0	0	0	0	0	0	0	0	0	0	0	0	0	0	0	0	0	0	0	0	0	0	0	0	0	0	0	0	0	0
MRSN752019_05162	.	hypothetical protein	snp	C	T	5497252	synonymous variant	LOW	0	0	0	0	0	0	0	0	0	0	0	0	0	0	0	0	0	0	0	0	0	0	0	0	0	0	0	0	0	0	0	0	0	0	0	0	0	0	0	0	0
MRSN752019_05162	.	hypothetical protein	snp	C	A	5497264	synonymous variant	LOW	0	0	0	0	0	0	0	0	0	0	0	0	0	0	0	0	0	0	0	0	0	0	0	0	0	0	0	0	0	0	0	0	0	0	0	0	0	0	0	0	0
MRSN752019_05162	.	hypothetical protein	snp	T	C	5497243	synonymous variant	LOW	0	0	0	0	0	0	0	0	0	0	0	0	0	0	0	0	0	0	0	0	0	0	0	0	0	0	0	0	0	0	0	0	0	0	0	0	0	0	0	0	0
MRSN752019_05162	.	hypothetical protein	snp	T	A	5497171	synonymous variant	LOW	0	0	0	0	0	0	0	0	0	0	0	0	0	0	0	0	0	0	0	0	0	0	0	0	0	0	0	0	0	0	0	0	0	0	0	0	0	0	0	0	0
MRSN752019_05162	.	hypothetical protein	snp	C	T	5497273	synonymous variant	LOW	0	0	0	0	0	0	0	0	0	0	0	0	0	0	0	0	0	0	0	0	0	0	0	0	0	0	0	0	0	0	0	0	0	0	0	0	0	0	0	0	0
MRSN752019_05163	.	RES family NAD+ phosphorylase	snp	G	A	5497725	synonymous variant	LOW	0	0	0	0	0	0	0	0	0	0	0	0	0	0	0	0	0	0	0	0	0	0	0	0	0	0	0	0	0	0	0	0	0	0	0	0	0	0	0	0	0
MRSN752019_05163	.	RES family NAD+ phosphorylase	snp	C	G	5497749	synonymous variant	LOW	0	0	0	0	0	0	0	0	0	0	0	0	0	0	0	0	0	0	0	0	0	0	0	0	0	0	0	0	0	0	0	0	0	0	0	0	0	0	0	0	0
MRSN752019_05163	.	RES family NAD+ phosphorylase	snp	A	C	5497824	synonymous variant	LOW	0	0	0	0	0	0	0	0	0	0	0	0	0	0	0	0	0	0	0	0	0	0	0	0	0	0	0	0	0	0	0	0	0	0	0	0	0	0	0	0	0
MRSN752019_05163	.	RES family NAD+ phosphorylase	snp	G	A	5497853	missense variant	MODERATE	0	0	0	0	0	0	0	0	0	0	0	0	0	0	0	0	0	0	0	0	0	0	0	0	0	0	0	0	0	0	0	0	0	0	0	0	0	0	0	0	0
MRSN752019_05163	.	RES family NAD+ phosphorylase	snp	C	G	5498032	missense variant	MODERATE	0	0	0	0	0	0	0	0	0	0	0	0	0	0	0	0	0	0	0	0	0	0	0	0	0	0	0	0	0	0	0	0	0	0	0	0	0	0	0	0	0
MRSN752019_05164	.	hypothetical protein	snp	T	C	5498405	synonymous variant	LOW	0	0	0	0	0	0	0	0	0	0	0	0	0	0	0	0	0	0	0	0	0	0	0	0	0	0	0	0	0	0	0	0	0	0	0	0	0	0	0	0	0
MRSN752019_05164	.	hypothetical protein	snp	A	T	5498341	missense variant	MODERATE	0	0	0	0	0	0	0	0	0	0	0	0	0	0	0	0	0	0	0	0	0	0	0	0	0	0	0	0	0	0	0	0	0	0	0	0	0	0	0	0	0
MRSN752019_05164	.	hypothetical protein	snp	T	C	5498216	synonymous variant	LOW	0	0	0	0	0	0	0	0	0	0	0	0	0	0	0	0	0	0	0	0	0	0	0	0	0	0	0	0	0	0	0	0	0	0	0	0	0	0	0	0	0
MRSN752019_05164	.	hypothetical protein	snp	A	G	5498240	synonymous variant	LOW	0	0	0	0	0	0	0	0	0	0	0	0	0	0	0	0	0	0	0	0	0	0	0	0	0	0	0	0	0	0	0	0	0	0	0	0	0	0	0	0	0
MRSN752019_05164	.	hypothetical protein	snp	G	A	5498264	synonymous variant	LOW	0	0	0	0	0	0	0	0	0	0	0	0	0	0	0	0	0	0	0	0	0	0	0	0	0	0	0	0	0	0	0	0	0	0	0	0	0	0	0	0	0
MRSN752019_05178	.	conjugal transfer protein TraI	snp	A	T	5513593	synonymous variant	LOW	0	0	0	0	0	0	0	0	0	0	0	0	0	0	0	0	0	0	0	0	0	0	0	0	0	0	0	0	0	0	0	0	0	0	0	0	0	0	0	0	0
MRSN752019_05178	.	conjugal transfer protein TraI	snp	T	A	5513598	missense variant	MODERATE	0	0	0	0	0	0	0	0	0	0	0	0	0	0	0	0	0	0	0	0	0	0	0	0	0	0	0	0	0	0	0	0	0	0	0	0	0	0	0	0	0
MRSN752019_05178	.	conjugal transfer protein TraI	snp	A	G	5513611	synonymous variant	LOW	0	0	0	0	0	0	0	0	0	0	0	0	0	0	0	0	0	0	0	0	0	0	0	0	0	0	0	0	0	0	0	0	0	0	0	0	0	0	0	0	0
MRSN752019_05178	.	conjugal transfer protein TraI	snp	G	A	5513689	synonymous variant	LOW	0	0	0	0	0	0	0	0	0	0	0	0	0	0	0	0	0	0	0	0	0	0	0	0	0	0	0	0	0	0	0	0	0	0	0	0	0	0	0	0	0
MRSN752019_05178	.	conjugal transfer protein TraI	complex	CTCCG	TTCCA	5513706	missense variant	MODERATE	0	0	0	0	0	0	0	0	0	0	0	0	0	0	0	0	0	0	0	0	0	0	0	0	0	0	0	0	0	0	0	0	0	0	0	0	0	0	0	0	0
MRSN752019_05178	.	conjugal transfer protein TraI	snp	C	A	5513723	missense variant	MODERATE	0	0	0	0	0	0	0	0	0	0	0	0	0	0	0	0	0	0	0	0	0	0	0	0	0	0	0	0	0	0	0	0	0	0	0	0	0	0	0	0	0
MRSN752019_05178	.	conjugal transfer protein TraI	snp	C	T	5513731	synonymous variant	LOW	0	0	0	0	0	0	0	0	0	0	0	0	0	0	0	0	0	0	0	0	0	0	0	0	0	0	0	0	0	0	0	0	0	0	0	0	0	0	0	0	0
MRSN752019_05179	.	hypothetical protein	snp	C	A	5514342	missense variant	MODERATE	0	0	0	0	0	0	0	0	0	0	0	0	0	0	0	0	0	0	0	0	0	0	0	0	0	0	0	0	0	0	0	0	0	0	0	0	0	0	0	0	0
MRSN752019_05179	.	hypothetical protein	snp	A	C	5514347	synonymous variant	LOW	0	0	0	0	0	0	0	0	0	0	0	0	0	0	0	0	0	0	0	0	0	0	0	0	0	0	0	0	0	0	0	0	0	0	0	0	0	0	0	0	0
MRSN752019_05179	.	hypothetical protein	complex	CCAGG	TCAGC	5514364	missense variant	MODERATE	0	0	0	0	0	0	0	0	0	0	0	0	0	0	0	0	0	0	0	0	0	0	0	0	0	0	0	0	0	0	0	0	0	0	0	0	0	0	0	0	0
MRSN752019_05179	.	hypothetical protein	snp	G	T	5514386	synonymous variant	LOW	0	0	0	0	0	0	0	0	0	0	0	0	0	0	0	0	0	0	0	0	0	0	0	0	0	0	0	0	0	0	0	0	0	0	0	0	0	0	0	0	0
MRSN752019_05179	.	hypothetical protein	snp	G	A	5514395	synonymous variant	LOW	0	0	0	0	0	0	0	0	0	0	0	0	0	0	0	0	0	0	0	0	0	0	0	0	0	0	0	0	0	0	0	0	0	0	0	0	0	0	0	0	0
MRSN752019_05179	.	hypothetical protein	snp	G	A	5514509	synonymous variant	LOW	0	0	0	0	0	0	0	0	0	0	0	0	0	0	0	0	0	0	0	0	0	0	0	0	0	0	0	0	0	0	0	0	0	0	0	0	0	0	0	0	0
MRSN752019_05179	.	hypothetical protein	snp	G	T	5514424	synonymous variant	LOW	0	0	0	0	0	0	0	0	0	0	0	0	0	0	0	0	0	0	0	0	0	0	0	0	0	0	0	0	0	0	0	0	0	0	0	0	0	0	0	0	0
MRSN752019_05179	.	hypothetical protein	complex	TAG	GAA	5514470	missense variant	MODERATE	0	0	0	0	0	0	0	0	0	0	0	0	0	0	0	0	0	0	0	0	0	0	0	0	0	0	0	0	0	0	0	0	0	0	0	0	0	0	0	0	0
MRSN752019_05179	.	hypothetical protein	snp	T	G	5514497	synonymous variant	LOW	0	0	0	0	0	0	0	0	0	0	0	0	0	0	0	0	0	0	0	0	0	0	0	0	0	0	0	0	0	0	0	0	0	0	0	0	0	0	0	0	0
MRSN752019_05179	.	hypothetical protein	snp	T	A	5514515	synonymous variant	LOW	0	0	0	0	0	0	0	0	0	0	0	0	0	0	0	0	0	0	0	0	0	0	0	0	0	0	0	0	0	0	0	0	0	0	0	0	0	0	0	0	0
MRSN752019_05179	.	hypothetical protein	snp	T	A	5514305	missense variant	MODERATE	0	0	0	0	0	0	0	0	0	0	0	0	0	0	0	0	0	0	0	0	0	0	0	0	0	0	0	0	0	0	0	0	0	0	0	0	0	0	0	0	0
MRSN752019_05179	.	hypothetical protein	snp	C	T	5514411	missense variant	MODERATE	0	0	0	0	0	0	0	0	0	0	0	0	0	0	0	0	0	0	0	0	0	0	0	0	0	0	0	0	0	0	0	0	0	0	0	0	0	0	0	0	0
MRSN752019_05179	.	hypothetical protein	snp	G	T	5514250	synonymous variant	LOW	0	0	0	0	0	0	0	0	0	0	0	0	0	0	0	0	0	0	0	0	0	0	0	0	0	0	0	0	0	0	0	0	0	0	0	0	0	0	0	0	0
MRSN752019_05179	.	hypothetical protein	complex	GA	T	5514543	frameshift variant, missense variant	HIGH	0	0	0	0	0	0	0	0	0	0	0	0	0	0	0	0	0	0	0	0	0	0	0	0	0	0	0	0	0	0	0	0	0	0	0	0	0	0	0	0	0
MRSN752019_05179	.	hypothetical protein	snp	G	A	5514215	synonymous variant	LOW	0	0	0	0	0	0	0	0	0	0	0	0	0	0	0	0	0	0	0	0	0	0	0	0	0	0	0	0	0	0	0	0	0	0	0	0	0	0	0	0	0
MRSN752019_05179	.	hypothetical protein	snp	T	C	5514150	missense variant	MODERATE	0	0	0	0	0	0	0	0	0	0	0	0	0	0	0	0	0	0	0	0	0	0	0	0	0	0	0	0	0	0	0	0	0	0	0	0	0	0	0	0	0
MRSN752019_05179	.	hypothetical protein	complex	AAC	GAT	5514137	missense variant	MODERATE	0	0	0	0	0	0	0	0	0	0	0	0	0	0	0	0	0	0	0	0	0	0	0	0	0	0	0	0	0	0	0	0	0	0	0	0	0	0	0	0	0
MRSN752019_05179	.	hypothetical protein	complex	ACCG	TCCA	5514101	synonymous variant	LOW	0	0	0	0	0	0	0	0	0	0	0	0	0	0	0	0	0	0	0	0	0	0	0	0	0	0	0	0	0	0	0	0	0	0	0	0	0	0	0	0	0
MRSN752019_05179	.	hypothetical protein	snp	T	G	5514026	synonymous variant	LOW	0	0	0	0	0	0	0	0	0	0	0	0	0	0	0	0	0	0	0	0	0	0	0	0	0	0	0	0	0	0	0	0	0	0	0	0	0	0	0	0	0
MRSN752019_05179	.	hypothetical protein	snp	G	T	5513999	synonymous variant	LOW	0	0	0	0	0	0	0	0	0	0	0	0	0	0	0	0	0	0	0	0	0	0	0	0	0	0	0	0	0	0	0	0	0	0	0	0	0	0	0	0	0
MRSN752019_05179	.	hypothetical protein	snp	A	G	5513966	synonymous variant	LOW	0	0	0	0	0	0	0	0	0	0	0	0	0	0	0	0	0	0	0	0	0	0	0	0	0	0	0	0	0	0	0	0	0	0	0	0	0	0	0	0	0
MRSN752019_05179	.	hypothetical protein	snp	T	C	5513961	missense variant	MODERATE	0	0	0	0	0	0	0	0	0	0	0	0	0	0	0	0	0	0	0	0	0	0	0	0	0	0	0	0	0	0	0	0	0	0	0	0	0	0	0	0	0
MRSN752019_05179	.	hypothetical protein	snp	C	T	5513884	missense variant	MODERATE	0	0	0	0	0	0	0	0	0	0	0	0	0	0	0	0	0	0	0	0	0	0	0	0	0	0	0	0	0	0	0	0	0	0	0	0	0	0	0	0	0
MRSN752019_05179	.	hypothetical protein	snp	G	T	5513838	missense variant	MODERATE	0	0	0	0	0	0	0	0	0	0	0	0	0	0	0	0	0	0	0	0	0	0	0	0	0	0	0	0	0	0	0	0	0	0	0	0	0	0	0	0	0
MRSN752019_05179	.	hypothetical protein	snp	T	A	5513827	missense variant	MODERATE	0	0	0	0	0	0	0	0	0	0	0	0	0	0	0	0	0	0	0	0	0	0	0	0	0	0	0	0	0	0	0	0	0	0	0	0	0	0	0	0	0
MRSN752019_05179	.	hypothetical protein	snp	A	T	5513792	synonymous variant	LOW	0	0	0	0	0	0	0	0	0	0	0	0	0	0	0	0	0	0	0	0	0	0	0	0	0	0	0	0	0	0	0	0	0	0	0	0	0	0	0	0	0
MRSN752019_05179	.	hypothetical protein	snp	A	T	5514230	synonymous variant	LOW	0	0	0	0	0	0	0	0	0	0	0	0	0	0	0	0	0	0	0	0	0	0	0	0	0	0	0	0	0	0	0	0	0	0	0	0	0	0	0	0	0
MRSN752019_05180	.	hypothetical protein	snp	C	T	5514982	synonymous variant	LOW	0	0	0	0	0	0	0	0	0	0	0	0	0	0	0	0	0	0	0	0	0	0	0	0	0	0	0	0	0	0	0	0	0	0	0	0	0	0	0	0	0
MRSN752019_05180	.	hypothetical protein	snp	A	G	5514730	synonymous variant	LOW	0	0	0	0	0	0	0	0	0	0	0	0	0	0	0	0	0	0	0	0	0	0	0	0	0	0	0	0	0	0	0	0	0	0	0	0	0	0	0	0	0
MRSN752019_05180	.	hypothetical protein	snp	T	C	5514679	synonymous variant	LOW	0	0	0	0	0	0	0	0	0	0	0	0	0	0	0	0	0	0	0	0	0	0	0	0	0	0	0	0	0	0	0	0	0	0	0	0	0	0	0	0	0
MRSN752019_05180	.	hypothetical protein	snp	A	G	5514691	synonymous variant	LOW	0	0	0	0	0	0	0	0	0	0	0	0	0	0	0	0	0	0	0	0	0	0	0	0	0	0	0	0	0	0	0	0	0	0	0	0	0	0	0	0	0
MRSN752019_05180	.	hypothetical protein	snp	T	C	5514640	synonymous variant	LOW	0	0	0	0	0	0	0	0	0	0	0	0	0	0	0	0	0	0	0	0	0	0	0	0	0	0	0	0	0	0	0	0	0	0	0	0	0	0	0	0	0
MRSN752019_05180	.	hypothetical protein	complex	GAGA	TAGT	5514628	missense variant	MODERATE	0	0	0	0	0	0	0	0	0	0	0	0	0	0	0	0	0	0	0	0	0	0	0	0	0	0	0	0	0	0	0	0	0	0	0	0	0	0	0	0	0
MRSN752019_05180	.	hypothetical protein	snp	A	T	5514617	missense variant	MODERATE	0	0	0	0	0	0	0	0	0	0	0	0	0	0	0	0	0	0	0	0	0	0	0	0	0	0	0	0	0	0	0	0	0	0	0	0	0	0	0	0	0
MRSN752019_05180	.	hypothetical protein	snp	T	A	5514669	missense variant	MODERATE	0	0	0	0	0	0	0	0	0	0	0	0	0	0	0	0	0	0	0	0	0	0	0	0	0	0	0	0	0	0	0	0	0	0	0	0	0	0	0	0	0
MRSN752019_05181	.	hypothetical protein	complex	GGTA	AGTT	5516325	synonymous variant	LOW	0	0	0	0	0	0	0	0	0	0	0	0	0	0	0	0	0	0	0	0	0	0	0	0	0	0	0	0	0	0	0	0	0	0	0	0	0	0	0	0	0
MRSN752019_05181	.	hypothetical protein	snp	T	C	5516298	synonymous variant	LOW	0	0	0	0	0	0	0	0	0	0	0	0	0	0	0	0	0	0	0	0	0	0	0	0	0	0	0	0	0	0	0	0	0	0	0	0	0	0	0	0	0
MRSN752019_05181	.	hypothetical protein	snp	G	A	5516266	missense variant	MODERATE	0	0	0	0	0	0	0	0	0	0	0	0	0	0	0	0	0	0	0	0	0	0	0	0	0	0	0	0	0	0	0	0	0	0	0	0	0	0	0	0	0
MRSN752019_05181	.	hypothetical protein	snp	T	C	5516242	missense variant	MODERATE	0	0	0	0	0	0	0	0	0	0	0	0	0	0	0	0	0	0	0	0	0	0	0	0	0	0	0	0	0	0	0	0	0	0	0	0	0	0	0	0	0
MRSN752019_05181	.	hypothetical protein	complex	TTTC	CTTT	5516202	synonymous variant	LOW	0	0	0	0	0	0	0	0	0	0	0	0	0	0	0	0	0	0	0	0	0	0	0	0	0	0	0	0	0	0	0	0	0	0	0	0	0	0	0	0	0
MRSN752019_05181	.	hypothetical protein	snp	G	T	5516181	synonymous variant	LOW	0	0	0	0	0	0	0	0	0	0	0	0	0	0	0	0	0	0	0	0	0	0	0	0	0	0	0	0	0	0	0	0	0	0	0	0	0	0	0	0	0
MRSN752019_05181	.	hypothetical protein	snp	T	C	5515899	synonymous variant	LOW	0	0	0	0	0	0	0	0	0	0	0	0	0	0	0	0	0	0	0	0	0	0	0	0	0	0	0	0	0	0	0	0	0	0	0	0	0	0	0	0	0
MRSN752019_05181	.	hypothetical protein	snp	A	G	5515893	synonymous variant	LOW	0	0	0	0	0	0	0	0	0	0	0	0	0	0	0	0	0	0	0	0	0	0	0	0	0	0	0	0	0	0	0	0	0	0	0	0	0	0	0	0	0
MRSN752019_05181	.	hypothetical protein	snp	C	A	5515826	missense variant	MODERATE	0	0	0	0	0	0	0	0	0	0	0	0	0	0	0	0	0	0	0	0	0	0	0	0	0	0	0	0	0	0	0	0	0	0	0	0	0	0	0	0	0
MRSN752019_05181	.	hypothetical protein	snp	C	T	5515814	missense variant	MODERATE	0	0	0	0	0	0	0	0	0	0	0	0	0	0	0	0	0	0	0	0	0	0	0	0	0	0	0	0	0	0	0	0	0	0	0	0	0	0	0	0	0
MRSN752019_05181	.	hypothetical protein	snp	A	T	5515707	synonymous variant	LOW	0	0	0	0	0	0	0	0	0	0	0	0	0	0	0	0	0	0	0	0	0	0	0	0	0	0	0	0	0	0	0	0	0	0	0	0	0	0	0	0	0
MRSN752019_05181	.	hypothetical protein	snp	C	T	5516127	synonymous variant	LOW	0	0	0	0	0	0	0	0	0	0	0	0	0	0	0	0	0	0	0	0	0	0	0	0	0	0	0	0	0	0	0	0	0	0	0	0	0	0	0	0	0
MRSN752019_05197	.	hypothetical protein	del	GA	G	5534957	frameshift variant	HIGH	0	0	0	0	0	0	0	0	0	0	0	0	0	0	1	0	0	0	0	0	0	0	0	0	0	0	0	0	0	0	0	0	0	0	0	0	0	0	0	0	0
MRSN752019_05219	.	hypothetical protein	snp	G	C	5555984	missense variant	MODERATE	0	0	0	0	0	0	0	0	0	0	0	0	0	0	0	0	0	0	0	0	0	0	0	0	0	0	0	0	0	0	0	0	1	1	0	0	0	0	0	0	0
MRSN752019_05279	.	hypothetical protein	snp	A	T	5621116	missense variant	MODERATE	0	0	0	0	0	0	0	0	0	0	0	0	0	0	0	0	0	0	0	0	0	0	0	0	0	0	0	0	0	0	0	0	0	0	0	0	0	0	0	0	0
MRSN752019_05293	.	hypothetical protein	snp	G	T	5635175	missense variant	MODERATE	0	0	0	0	0	0	0	0	0	0	0	0	0	0	0	0	0	0	0	0	0	0	0	0	0	0	0	0	0	0	0	0	1	1	0	0	0	0	0	0	0
MRSN752019_05307	.	response regulator	snp	G	T	5650125	initiator codon variant	LOW	0	0	0	0	0	0	0	0	0	0	0	0	0	0	0	0	0	0	0	0	0	0	0	0	0	0	0	0	0	0	0	0	0	0	0	0	0	0	0	0	0
MRSN752019_05311	.	IS1 family transposase IS1D	snp	A	T	5653731	synonymous variant	LOW	0	0	0	0	0	0	0	0	0	0	0	0	0	0	0	0	0	0	0	0	0	0	0	1	0	0	0	0	0	0	0	0	0	0	0	0	0	0	0	0	0
MRSN752019_05311	.	IS1 family transposase IS1D	snp	G	A	5653722	synonymous variant	LOW	0	0	0	0	0	0	0	0	0	0	0	0	0	0	0	0	0	0	0	0	0	0	0	1	0	0	0	0	0	0	0	0	0	0	0	0	0	0	0	0	0
MRSN752019_05311	.	IS1 family transposase IS1D	del	GACGT	G	5653663	frameshift variant	HIGH	0	0	0	0	0	0	0	0	0	0	0	0	0	0	0	0	0	0	0	0	0	0	0	1	0	0	0	0	0	0	0	0	0	0	0	0	0	0	0	0	0
MRSN752019_05311	.	IS1 family transposase IS1D	snp	G	A	5653695	synonymous variant	LOW	0	0	0	0	0	0	0	0	0	0	0	0	0	0	0	0	0	0	0	0	0	0	0	1	0	0	0	0	0	0	0	0	0	0	0	0	0	0	0	0	0
MRSN752019_05311	.	IS1 family transposase IS1D	snp	G	A	5653623	missense variant	MODERATE	0	0	0	0	0	0	0	0	0	0	0	0	0	0	0	0	0	0	0	0	0	0	0	1	0	0	0	0	0	0	0	0	0	0	0	0	0	0	0	0	0
MRSN752019_05311	.	IS1 family transposase IS1D	snp	C	T	5653608	synonymous variant	LOW	0	0	0	0	0	0	0	0	0	0	0	0	0	0	0	0	0	0	0	0	0	0	0	1	0	0	0	0	0	0	0	0	0	0	0	0	0	0	0	0	0
MRSN752019_05311	.	IS1 family transposase IS1D	snp	C	G	5653548	synonymous variant	LOW	0	0	0	0	0	0	0	0	0	0	0	0	0	0	0	0	0	0	0	0	0	0	0	1	0	0	0	0	0	0	0	0	0	0	0	0	0	0	0	0	0
MRSN752019_05311	.	IS1 family transposase IS1D	snp	G	A	5653634	missense variant	MODERATE	0	0	0	0	0	0	0	0	0	0	0	0	0	0	0	0	0	0	0	0	0	0	0	1	0	0	0	0	0	0	0	0	0	0	0	0	0	0	0	0	0
MRSN752019_05318	.	ABC transporter permease subunit	snp	G	A	5661358	missense variant	MODERATE	0	0	0	0	0	0	0	0	0	0	0	0	0	0	0	0	0	0	0	0	0	0	0	0	0	0	0	0	0	0	0	0	0	0	0	0	0	0	0	0	0
MRSN752019_05319	.	ABC transporter substrate-binding protein	snp	G	A	5664312	synonymous variant	LOW	0	0	0	0	0	0	0	0	0	0	0	0	0	0	0	0	0	0	0	0	0	0	0	0	0	0	0	0	0	1	0	0	0	0	0	0	0	0	0	0	0
MRSN752019_05385	.	hypothetical protein	snp	A	G	5712267	missense variant	MODERATE	0	0	0	0	1	0	0	0	0	0	0	0	0	0	0	0	0	0	0	0	0	0	0	0	0	0	0	0	0	0	0	0	0	0	0	0	0	0	0	0	0
MRSN752019_05390	.	ABC-F type ribosomal protection protein Msr(E)	snp	C	T	5720465	missense variant	MODERATE	0	0	0	0	0	0	0	0	0	0	0	0	0	0	0	0	0	0	0	1	0	0	0	0	0	0	0	0	0	0	0	0	0	0	0	0	0	0	0	0	0
MRSN752019_05393	.	ArmA family 16S rRNA (guanine(1405)-N(7))-methyltransferase	snp	A	T	5723039	missense variant	MODERATE	0	0	0	0	0	0	0	0	0	0	0	0	0	0	0	0	0	0	0	0	0	0	0	0	0	0	0	0	1	0	1	0	0	0	0	0	0	0	0	0	0
MRSN752019_05397	.	IS91-like element ISVsa3 family transposase	snp	G	A	5728630	synonymous variant	LOW	0	0	0	0	0	0	0	0	0	0	0	0	0	0	0	0	0	0	0	0	0	0	0	0	0	0	0	0	0	0	0	0	0	0	0	0	0	0	0	0	0
MRSN752019_05401	.	IS3 family transposase ISEc36	complex	TGGC	CGGT	5732199	synonymous variant	LOW	0	0	0	0	0	0	0	0	0	0	0	0	0	0	0	0	0	0	0	0	0	0	0	0	0	0	0	0	0	0	0	0	0	0	0	0	0	0	0	0	0
MRSN752019_05401	.	IS3 family transposase ISEc36	complex	TGTA	GGTC	5732214	synonymous variant	LOW	0	0	0	0	0	0	0	0	0	0	0	0	0	0	0	0	0	0	0	0	0	0	0	0	0	0	0	0	0	0	0	0	0	0	0	0	0	0	0	0	0
MRSN752019_05401	.	IS3 family transposase ISEc36	snp	A	T	5732226	synonymous variant	LOW	0	0	0	0	0	0	0	0	0	0	0	0	0	0	0	0	0	0	0	0	0	0	0	0	0	0	0	0	0	0	0	0	0	0	0	0	0	0	0	0	0
MRSN752019_05401	.	IS3 family transposase ISEc36	snp	C	T	5732235	synonymous variant	LOW	0	0	0	0	0	0	0	0	0	0	0	0	0	0	0	0	0	0	0	0	0	0	0	0	0	0	0	0	0	0	0	0	0	0	0	0	0	0	0	0	0
MRSN752019_05401	.	IS3 family transposase ISEc36	complex	TGAAGCCCTGC	CGAGGCACTTT	5732244	missense variant	MODERATE	0	0	0	0	0	0	0	0	0	0	0	0	0	0	0	0	0	0	0	0	0	0	0	0	0	0	0	0	0	0	0	0	0	0	0	0	0	0	0	0	0
MRSN752019_05401	.	IS3 family transposase ISEc36	snp	C	A	5732270	missense variant	MODERATE	0	0	0	0	0	0	0	0	0	0	0	0	0	0	0	0	0	0	0	0	0	0	0	0	0	0	0	0	0	0	0	0	0	0	0	0	0	0	0	0	0
MRSN752019_05401	.	IS3 family transposase ISEc36	snp	C	T	5732286	synonymous variant	LOW	0	0	0	0	0	0	0	0	0	0	0	0	0	0	0	0	0	0	0	0	0	0	0	0	0	0	0	0	0	0	0	0	0	0	0	0	0	0	0	0	0
MRSN752019_05401	.	IS3 family transposase ISEc36	snp	G	C	5732190	missense variant	MODERATE	0	0	0	0	0	0	0	0	0	0	0	0	0	0	0	0	0	0	0	0	0	0	0	0	0	0	0	0	0	0	0	0	0	0	0	0	0	0	0	0	0
MRSN752019_05401	.	IS3 family transposase ISEc36	snp	G	C	5732316	synonymous variant	LOW	0	0	0	0	0	0	0	0	0	0	0	0	0	0	0	0	0	0	0	0	0	0	0	0	0	0	0	0	0	0	0	0	0	0	0	0	0	0	0	0	0
MRSN752019_05401	.	IS3 family transposase ISEc36	snp	A	T	5732325	synonymous variant	LOW	0	0	0	0	0	0	0	0	0	0	0	0	0	0	0	0	0	0	0	0	0	0	0	0	0	0	0	0	0	0	0	0	0	0	0	0	0	0	0	0	0
MRSN752019_05401	.	IS3 family transposase ISEc36	complex	CAG	TAA	5732334	missense variant	MODERATE	0	0	0	0	0	0	0	0	0	0	0	0	0	0	0	0	0	0	0	0	0	0	0	0	0	0	0	0	0	0	0	0	0	0	0	0	0	0	0	0	0
MRSN752019_05401	.	IS3 family transposase ISEc36	mnp	AG	GA	5732346	missense variant	MODERATE	0	0	0	0	0	0	0	0	0	0	0	0	0	0	0	0	0	0	0	0	0	0	0	0	0	0	0	0	0	0	0	0	0	0	0	0	0	0	0	0	0
MRSN752019_05401	.	IS3 family transposase ISEc36	snp	C	T	5732394	synonymous variant	LOW	0	0	0	0	0	0	0	0	0	0	0	0	0	0	0	0	0	0	0	0	0	0	0	0	0	0	0	0	0	0	0	0	0	0	0	0	0	0	0	0	0
MRSN752019_05401	.	IS3 family transposase ISEc36	complex	AGTAGAA	CGTTGAG	5732355	synonymous variant	LOW	0	0	0	0	0	0	0	0	0	0	0	0	0	0	0	0	0	0	0	0	0	0	0	0	0	0	0	0	0	0	0	0	0	0	0	0	0	0	0	0	0
MRSN752019_05401	.	IS3 family transposase ISEc36	ins	C	CG	5732376	frameshift variant	HIGH	0	0	0	0	0	0	0	0	0	0	0	0	0	0	0	0	0	0	0	0	0	0	0	0	0	0	0	0	0	0	0	0	0	0	0	0	0	0	0	0	0
MRSN752019_05401	.	IS3 family transposase ISEc36	complex	TTAT	CTAC	5732384	missense variant	MODERATE	0	0	0	0	0	0	0	0	0	0	0	0	0	0	0	0	0	0	0	0	0	0	0	0	0	0	0	0	0	0	0	0	0	0	0	0	0	0	0	0	0
MRSN752019_05401	.	IS3 family transposase ISEc36	snp	A	G	5732322	synonymous variant	LOW	0	0	0	0	0	0	0	0	0	0	0	0	0	0	0	0	0	0	0	0	0	0	0	0	0	0	0	0	0	0	0	0	0	0	0	0	0	0	0	0	0
MRSN752019_05401	.	IS3 family transposase ISEc36	snp	A	G	5732183	missense variant	MODERATE	0	0	0	0	0	0	0	0	0	0	0	0	0	0	0	0	0	0	0	0	0	0	0	0	0	0	0	0	0	0	0	0	0	0	0	0	0	0	0	0	0
MRSN752019_05401	.	IS3 family transposase ISEc36	snp	C	A	5731879	synonymous variant	LOW	0	0	0	0	0	0	0	0	0	0	0	0	0	0	0	0	0	0	0	0	0	0	0	0	0	0	0	0	0	0	0	0	0	0	0	0	0	0	0	0	0
MRSN752019_05401	.	IS3 family transposase ISEc36	snp	T	C	5732142	synonymous variant	LOW	0	0	0	0	0	0	0	0	0	0	0	0	0	0	0	0	0	0	0	0	0	0	0	0	0	0	0	0	0	0	0	0	0	0	0	0	0	0	0	0	0
MRSN752019_05401	.	IS3 family transposase ISEc36	snp	G	A	5731872	initiator codon variant	LOW	0	0	0	0	0	0	0	0	0	0	0	0	0	0	0	0	0	0	0	0	0	0	0	0	0	0	0	0	0	0	0	0	0	0	0	0	0	0	0	0	0
MRSN752019_05401	.	IS3 family transposase ISEc36	snp	T	C	5731875	synonymous variant	LOW	0	0	0	0	0	0	0	0	0	0	0	0	0	0	0	0	0	0	0	0	0	0	0	0	0	0	0	0	0	0	0	0	0	0	0	0	0	0	0	0	0
MRSN752019_05401	.	IS3 family transposase ISEc36	snp	C	A	5731876	missense variant	MODERATE	0	0	0	0	0	0	0	0	0	0	0	0	0	0	0	0	0	0	0	0	0	0	0	0	0	0	0	0	0	0	0	0	0	0	0	0	0	0	0	0	0
MRSN752019_05401	.	IS3 family transposase ISEc36	complex	AGGG	TGGA	5732145	synonymous variant	LOW	0	0	0	0	0	0	0	0	0	0	0	0	0	0	0	0	0	0	0	0	0	0	0	0	0	0	0	0	0	0	0	0	0	0	0	0	0	0	0	0	0
MRSN752019_05401	.	IS3 family transposase ISEc36	snp	T	C	5731902	synonymous variant	LOW	0	0	0	0	0	0	0	0	0	0	0	0	0	0	0	0	0	0	0	0	0	0	0	0	0	0	0	0	0	0	0	0	0	0	0	0	0	0	0	0	0
MRSN752019_05401	.	IS3 family transposase ISEc36	snp	A	C	5731932	missense variant	MODERATE	0	0	0	0	0	0	0	0	0	0	0	0	0	0	0	0	0	0	0	0	0	0	0	0	0	0	0	0	0	0	0	0	0	0	0	0	0	0	0	0	0
MRSN752019_05401	.	IS3 family transposase ISEc36	snp	A	C	5731940	missense variant	MODERATE	0	0	0	0	0	0	0	0	0	0	0	0	0	0	0	0	0	0	0	0	0	0	0	0	0	0	0	0	0	0	0	0	0	0	0	0	0	0	0	0	0
MRSN752019_05401	.	IS3 family transposase ISEc36	snp	G	A	5731889	missense variant	MODERATE	0	0	0	0	0	0	0	0	0	0	0	0	0	0	0	0	0	0	0	0	0	0	0	0	0	0	0	0	0	0	0	0	0	0	0	0	0	0	0	0	0
MRSN752019_05401	.	IS3 family transposase ISEc36	snp	T	C	5731959	synonymous variant	LOW	0	0	0	0	0	0	0	0	0	0	0	0	0	0	0	0	0	0	0	0	0	0	0	0	0	0	0	0	0	0	0	0	0	0	0	0	0	0	0	0	0
MRSN752019_05401	.	IS3 family transposase ISEc36	snp	G	T	5731965	missense variant	MODERATE	0	0	0	0	0	0	0	0	0	0	0	0	0	0	0	0	0	0	0	0	0	0	0	0	0	0	0	0	0	0	0	0	0	0	0	0	0	0	0	0	0
MRSN752019_05401	.	IS3 family transposase ISEc36	complex	AACG	CACC	5731971	synonymous variant	LOW	0	0	0	0	0	0	0	0	0	0	0	0	0	0	0	0	0	0	0	0	0	0	0	0	0	0	0	0	0	0	0	0	0	0	0	0	0	0	0	0	0
MRSN752019_05401	.	IS3 family transposase ISEc36	snp	G	A	5731992	synonymous variant	LOW	0	0	0	0	0	0	0	0	0	0	0	0	0	0	0	0	0	0	0	0	0	0	0	0	0	0	0	0	0	0	0	0	0	0	0	0	0	0	0	0	0
MRSN752019_05401	.	IS3 family transposase ISEc36	mnp	CATT	GGAG	5732034	missense variant	MODERATE	0	0	0	0	0	0	0	0	0	0	0	0	0	0	0	0	0	0	0	0	0	0	0	0	0	0	0	0	0	0	0	0	0	0	0	0	0	0	0	0	0
MRSN752019_05401	.	IS3 family transposase ISEc36	complex	TGC	GGA	5732100	missense variant	MODERATE	0	0	0	0	0	0	0	0	0	0	0	0	0	0	0	0	0	0	0	0	0	0	0	0	0	0	0	0	0	0	0	0	0	0	0	0	0	0	0	0	0
MRSN752019_05401	.	IS3 family transposase ISEc36	snp	A	G	5732118	synonymous variant	LOW	0	0	0	0	0	0	0	0	0	0	0	0	0	0	0	0	0	0	0	0	0	0	0	0	0	0	0	0	0	0	0	0	0	0	0	0	0	0	0	0	0
MRSN752019_05401	.	IS3 family transposase ISEc36	complex	AACC	TACT	5731950	missense variant	MODERATE	0	0	0	0	0	0	0	0	0	0	0	0	0	0	0	0	0	0	0	0	0	0	0	0	0	0	0	0	0	0	0	0	0	0	0	0	0	0	0	0	0
MRSN752019_05402	.	IS3 family transposase ISEc36	snp	C	T	5732453	synonymous variant	LOW	0	0	0	0	0	0	0	0	0	0	0	0	0	0	0	0	0	0	0	0	0	0	0	0	0	0	0	0	0	0	0	0	0	0	0	0	0	0	0	0	0
MRSN752019_05406	.	TGS domain-containing protein	snp	G	A	5736981	synonymous variant	LOW	0	0	0	0	0	0	0	0	0	0	0	0	0	0	0	0	0	0	0	0	0	0	0	0	0	0	0	0	0	0	0	0	0	0	0	0	0	0	0	0	0
MRSN752019_05412	.	aminoglycoside O-phosphotransferase APH(3')-Ia	snp	A	G	5742803	synonymous variant	LOW	0	0	0	0	1	1	0	0	0	0	0	0	0	0	0	0	0	0	0	0	0	0	0	0	0	0	0	0	0	0	0	0	0	0	0	0	0	0	0	0	0
MRSN752019_05424	.	IS5 family transposase	snp	T	C	5755577	synonymous variant	LOW	0	0	0	0	0	0	0	0	0	0	0	0	0	0	0	0	0	0	0	0	0	0	0	0	0	0	0	0	0	0	0	0	0	0	0	0	0	0	0	1	0
MRSN752019_05424	.	IS5 family transposase	snp	A	C	5756151	missense variant	MODERATE	0	0	0	0	0	0	0	0	0	0	0	0	0	0	0	0	0	0	0	0	0	0	0	0	0	0	0	0	0	0	0	0	0	0	0	0	0	0	0	0	0
MRSN752019_05424	.	IS5 family transposase	snp	T	C	5756138	synonymous variant	LOW	0	0	0	0	0	0	0	0	0	0	0	0	0	0	0	0	0	0	0	0	0	0	0	0	0	0	0	0	0	0	0	0	0	0	0	0	0	0	0	0	0
MRSN752019_05424	.	IS5 family transposase	complex	CTC	ATA	5755608	missense variant	MODERATE	0	0	0	0	0	0	0	0	0	0	0	0	0	0	0	0	0	0	0	0	0	0	0	0	0	0	0	0	0	0	0	0	0	0	0	0	0	0	0	1	0
MRSN752019_05424	.	IS5 family transposase	snp	T	C	5755589	synonymous variant	LOW	0	0	0	0	0	0	0	0	0	0	0	0	0	0	0	0	0	0	0	0	0	0	0	0	0	0	0	0	0	0	0	0	0	0	0	0	0	0	0	1	0
MRSN752019_05424	.	IS5 family transposase	snp	T	C	5755572	missense variant	MODERATE	0	0	0	0	0	0	0	0	0	0	0	0	0	0	0	0	0	0	0	0	0	0	0	0	0	0	0	0	0	0	0	0	0	0	0	0	0	0	0	1	0
MRSN752019_05424	.	IS5 family transposase	complex	GAATC	AAATA	5755558	missense variant	MODERATE	0	0	0	0	0	0	0	0	0	0	0	0	0	0	0	0	0	0	0	0	0	0	0	0	0	0	0	0	0	0	0	0	0	0	0	0	0	0	0	1	0
MRSN752019_05424	.	IS5 family transposase	snp	C	T	5755583	synonymous variant	LOW	0	0	0	0	0	0	0	0	0	0	0	0	0	0	0	0	0	0	0	0	0	0	0	0	0	0	0	0	0	0	0	0	0	0	0	0	0	0	0	1	0
MRSN752019_05425	.	hypothetical protein	snp	G	T	5758633	stop gained	HIGH	0	0	0	0	0	0	0	0	0	0	0	0	0	0	0	0	0	0	0	0	0	0	0	0	0	0	0	0	0	0	0	0	0	0	0	0	0	0	0	0	0
MRSN752019_05428	.	hypothetical protein	snp	T	C	5763685	missense variant	MODERATE	0	0	0	0	0	0	0	0	0	0	0	0	0	0	0	0	0	0	0	0	0	0	0	0	0	0	0	0	0	0	0	0	0	0	0	0	0	0	0	0	0
MRSN752019_05436	.	hypothetical protein	snp	C	T	5769897	missense variant	MODERATE	0	0	0	0	0	0	0	0	0	0	0	0	0	0	0	0	0	0	0	0	0	0	0	0	0	0	0	0	0	0	0	0	0	0	0	0	0	0	0	0	0
MRSN752019_05445	.	hypothetical protein	snp	G	A	5789235	synonymous variant	LOW	1	1	1	0	0	0	0	0	0	0	0	0	0	0	0	0	0	0	0	0	0	0	0	0	0	0	0	0	0	0	0	0	0	0	0	0	0	0	0	0	0
MRSN752019_05445	.	hypothetical protein	snp	A	G	5788890	synonymous variant	LOW	0	0	0	0	0	0	0	0	0	0	0	0	0	0	0	0	0	0	0	0	0	0	0	0	0	0	0	0	0	0	0	0	0	0	0	0	0	0	0	0	0
MRSN752019_05445	.	hypothetical protein	snp	A	G	5788986	synonymous variant	LOW	0	0	0	0	0	0	0	0	0	0	0	0	0	0	0	0	0	0	0	0	0	0	0	0	0	0	0	0	0	0	0	0	0	0	0	0	0	0	0	0	0
MRSN752019_05445	.	hypothetical protein	snp	C	T	5789121	synonymous variant	LOW	0	0	0	0	0	0	0	0	0	0	0	0	0	0	0	0	0	0	0	0	0	0	0	0	0	0	0	0	0	0	0	0	0	0	0	0	0	0	0	0	0
MRSN752019_05455	.	DEAD/DEAH box helicase	snp	G	C	5798393	missense variant	MODERATE	0	0	0	0	1	1	0	0	0	0	0	0	0	0	0	0	0	0	0	0	0	0	0	0	0	0	0	0	0	0	0	0	0	0	0	0	0	0	0	0	0
MRSN752019_05458	.	hypothetical protein	ins	C	CT	5802626	frameshift variant	HIGH	0	0	0	0	0	0	0	0	0	0	0	0	0	0	0	0	0	0	0	0	0	0	0	0	0	0	0	0	0	0	0	0	0	0	0	0	0	0	0	0	0
MRSN752019_05463	.	subclass B1 metallo-beta-lactamase NDM-1	snp	G	A	5808232	missense variant	MODERATE	0	0	0	0	0	0	0	0	0	0	0	0	0	0	0	0	0	0	0	0	0	0	0	0	0	0	0	0	0	0	0	0	0	0	0	0	0	0	0	0	0
MRSN752019_05473	.	ISNCY-like element ISKpn21 family transposase	snp	C	G	5821239	synonymous variant	LOW	1	1	1	1	1	1	1	1	1	1	1	1	1	1	0	0	0	0	0	0	0	0	0	0	0	0	0	0	0	0	0	0	0	0	0	0	0	0	0	0	0
MRSN752019_05482	.	hypothetical protein	snp	G	A	5835422	missense variant	MODERATE	0	0	0	0	0	0	0	0	0	0	0	0	0	0	0	0	0	0	0	0	0	0	0	0	0	0	0	0	0	0	0	0	0	0	0	0	0	0	0	0	0
MRSN752019_05484	.	IS6-like element IS26 family transposase	snp	G	T	5842446	synonymous variant	LOW	0	0	0	0	0	0	1	1	1	0	0	1	0	0	0	0	0	0	0	0	0	0	0	0	0	0	0	0	0	0	0	0	0	0	0	0	0	0	0	0	0
MRSN752019_05485	.	hypothetical protein	snp	G	A	5845786	synonymous variant	LOW	0	0	1	0	0	0	0	0	0	0	0	0	0	0	0	0	0	0	0	0	0	0	0	0	0	0	0	0	0	0	0	0	0	0	0	0	0	0	0	0	0
MRSN752019_00704	aat	Leucyl/phenylalanyl-tRNA--protein transferase	snp	T	G	736956	missense variant	MODERATE	0	0	0	0	0	0	0	0	0	0	0	0	0	0	0	0	0	0	0	1	0	0	0	0	0	0	0	0	0	0	0	0	0	0	0	0	0	0	0	0	0
MRSN752019_04133	abaF_2	Fosfomycin resistance protein AbaF	snp	A	T	4406088	missense variant	MODERATE	0	0	0	0	0	0	0	0	0	0	0	0	0	0	0	0	0	0	0	0	0	0	0	0	0	0	0	0	0	0	0	0	0	0	0	0	0	1	0	0	1
MRSN752019_04098	abgT	p-aminobenzoyl-glutamate transport protein	snp	T	A	4370790	missense variant	MODERATE	0	0	0	0	0	0	0	0	0	0	0	0	0	0	0	0	0	0	0	0	0	0	0	0	0	0	0	0	0	0	0	0	0	0	0	0	0	0	0	0	0
MRSN752019_00160	acrB_1	Multidrug efflux pump subunit AcrB	snp	T	A	163745	missense variant	MODERATE	0	0	0	0	0	0	0	0	0	0	0	0	0	0	0	0	0	0	0	0	0	0	0	0	0	0	0	0	0	0	0	0	0	0	0	0	0	0	0	0	0
MRSN752019_02480	acrB_2	Multidrug efflux pump subunit AcrB	snp	A	C	2614611	missense variant	MODERATE	0	0	0	0	0	0	0	0	0	0	0	0	0	0	0	0	0	0	0	0	0	0	0	0	0	0	0	0	0	0	0	0	0	0	0	0	0	0	0	0	0
MRSN752019_01184	acsAB	Cellulose synthase 1	snp	A	G	1258518	synonymous variant	LOW	1	1	1	1	0	0	0	0	0	0	0	0	0	0	0	0	0	0	0	0	0	0	0	0	0	0	0	0	0	0	0	0	0	0	0	0	0	0	0	0	0
MRSN752019_01835	add	Adenosine deaminase	snp	C	T	1949720	synonymous variant	LOW	0	0	0	0	0	0	0	0	0	0	0	0	0	0	0	0	0	0	0	0	0	0	0	0	0	1	0	1	0	1	0	1	1	1	0	0	1	0	0	0	0
MRSN752019_03537	amiB	N-acetylmuramoyl-L-alanine amidase AmiB	snp	G	A	3777434	missense variant	MODERATE	0	0	0	0	0	0	0	0	0	0	0	0	0	0	0	0	0	0	0	0	0	0	0	0	0	0	0	0	0	0	0	0	0	0	0	0	0	1	0	0	1
MRSN752019_01483	amiC_1	N-acetylmuramoyl-L-alanine amidase AmiC	snp	C	A	1594059	synonymous variant	LOW	0	0	0	0	0	0	0	0	0	0	0	0	0	0	0	0	0	0	0	0	0	0	0	0	0	0	1	0	0	0	0	0	0	0	0	0	0	0	0	0	0
MRSN752019_02800	apaH	Bis(5'-nucleosyl)-tetraphosphatase%2C symmetrical	snp	T	C	2960399	synonymous variant	LOW	0	0	0	0	0	0	0	0	0	0	0	0	0	0	0	0	0	0	0	0	0	0	0	0	1	0	0	0	0	0	0	0	0	0	0	0	0	0	0	0	0
MRSN752019_00780	appY	HTH-type transcriptional regulator AppY	snp	C	T	834136	missense variant	MODERATE	0	0	0	0	1	1	1	1	1	1	1	1	1	1	0	0	0	0	0	0	0	0	0	0	0	0	0	0	0	0	0	0	0	0	0	0	0	0	0	0	0
MRSN752019_01230	arnB	UDP-4-amino-4-deoxy-L-arabinose--oxoglutarate aminotransferase	snp	C	A	1321240	missense variant	MODERATE	0	0	0	0	0	0	0	0	0	0	0	0	0	0	0	0	0	0	0	0	0	0	0	0	0	0	0	0	0	0	0	0	0	0	0	0	0	1	0	0	1
MRSN752019_01457	ascG_1	HTH-type transcriptional regulator AscG	snp	T	A	1559066	missense variant	MODERATE	0	0	0	0	0	0	0	0	0	0	0	0	0	0	0	0	0	0	0	0	0	0	0	0	0	0	0	0	0	0	0	0	0	0	0	0	0	0	0	0	0
MRSN752019_03830	astC_1	Succinylornithine transaminase	snp	C	A	4085541	missense variant	MODERATE	0	0	0	0	0	0	0	0	0	0	0	0	0	0	0	0	0	0	0	0	0	0	0	0	0	0	0	0	0	0	0	0	0	0	0	0	0	0	0	0	0
MRSN752019_01566	barA	Signal transduction histidine-protein kinase BarA	snp	G	A	1674892	stop gained	HIGH	0	0	0	0	0	0	0	0	0	0	0	0	0	0	0	0	0	0	0	0	0	0	0	0	0	0	0	0	0	0	0	0	0	0	0	0	0	0	0	0	0
MRSN752019_01185	bcsB_1	Cyclic di-GMP-binding protein	snp	T	C	1259047	missense variant	MODERATE	0	0	0	0	0	0	0	0	0	0	0	0	0	0	0	0	0	0	0	0	0	0	0	0	0	0	0	0	0	0	0	0	0	0	0	0	0	0	0	0	0
MRSN752019_01927	benC	Benzoate 1%2C2-dioxygenase electron transfer component	snp	T	C	2046072	synonymous variant	LOW	1	1	1	1	1	1	1	1	1	1	1	1	1	1	0	0	0	0	0	0	0	0	0	0	0	0	0	0	0	0	0	0	0	0	0	0	0	0	0	0	0
MRSN752019_01186	bepA_1	Beta-barrel assembly-enhancing protease	snp	G	A	1264376	missense variant	MODERATE	0	0	0	0	0	0	0	0	0	0	0	0	0	0	0	0	0	0	0	0	0	0	0	0	0	0	0	0	0	0	0	0	0	0	0	0	0	0	0	0	0
MRSN752019_02467	bepA_2	Beta-barrel assembly-enhancing protease	snp	T	A	2600093	missense variant	MODERATE	0	0	0	0	0	0	0	0	0	0	1	0	0	0	0	0	0	0	0	0	0	0	0	0	0	0	0	0	0	0	0	0	0	0	0	0	0	0	0	0	0
MRSN752019_01062	bglT	6-phospho-beta-glucosidase BglT	del	AC	A	1124885	frameshift variant	HIGH	0	0	0	0	0	0	0	0	0	0	0	0	0	0	0	0	0	0	0	0	0	0	0	0	0	0	0	0	0	0	0	0	0	0	0	0	0	0	0	0	0
MRSN752019_03522	blc_1	Outer membrane lipoprotein Blc	snp	G	A	3759339	synonymous variant	LOW	0	0	0	0	0	0	0	0	0	0	0	0	0	0	0	0	0	0	0	0	0	0	0	0	0	0	0	0	0	0	0	0	0	0	0	0	0	0	0	0	0
MRSN752019_01773	btuD_4	Vitamin B12 import ATP-binding protein BtuD	snp	G	A	1891602	synonymous variant	LOW	0	0	0	1	0	0	0	0	0	0	0	0	0	0	0	0	0	0	0	0	0	0	0	0	0	0	0	0	0	0	0	0	0	0	0	0	0	0	0	0	0
MRSN752019_04174	btuD_6	Vitamin B12 import ATP-binding protein BtuD	snp	G	C	4453641	missense variant	MODERATE	0	0	0	0	0	0	0	0	0	0	0	0	0	0	0	0	0	0	0	0	0	0	0	0	0	0	0	0	0	0	0	0	0	0	0	0	0	0	0	0	0
MRSN752019_05295	btuD_8	Vitamin B12 import ATP-binding protein BtuD	snp	C	T	5637039	missense variant	MODERATE	0	0	0	0	0	0	0	0	0	0	0	0	0	0	0	0	0	0	0	0	0	0	1	0	0	0	0	0	0	0	0	0	0	0	1	1	0	0	0	0	0
MRSN752019_00306	btuF_1	Vitamin B12-binding protein	snp	C	T	298554	synonymous variant	LOW	0	0	0	0	0	0	0	0	0	0	0	0	0	0	0	0	0	0	0	0	0	0	0	0	0	0	0	0	0	0	0	0	0	0	0	0	0	0	0	0	0
MRSN752019_02928	btuF_2	Vitamin B12-binding protein	snp	T	A	3113668	stop gained	HIGH	0	0	0	0	0	0	0	0	0	0	0	0	0	0	0	0	0	0	0	0	0	0	0	0	0	0	0	0	0	0	0	0	0	0	0	0	0	0	0	0	0
MRSN752019_00281	cadC	Transcriptional activator CadC	snp	A	T	266569	missense variant	MODERATE	0	0	0	0	1	1	1	1	1	1	1	1	1	1	0	0	0	0	0	0	0	0	0	0	0	0	0	0	0	0	0	0	0	0	0	0	0	0	0	0	0
MRSN752019_01922	catB	Muconate cycloisomerase 1	snp	C	G	2041707	missense variant	MODERATE	1	1	1	1	1	1	1	1	1	1	1	1	1	1	0	0	0	0	0	0	0	0	0	0	0	0	0	0	0	0	0	0	0	0	0	0	0	0	0	0	0
MRSN752019_01925	cbdA	2-halobenzoate 1%2C2-dioxygenase large subunit	snp	A	G	2044611	missense variant	MODERATE	0	0	0	0	1	0	0	0	0	0	0	0	0	0	0	0	0	0	0	0	0	0	0	0	0	0	0	0	0	0	0	0	0	0	0	0	0	0	0	0	0
MRSN752019_02114	cbs	Putative cystathionine beta-synthase	snp	G	T	2240102	synonymous variant	LOW	0	0	0	0	0	0	0	0	0	0	0	0	0	0	0	0	0	0	0	0	0	0	0	0	0	0	0	0	0	0	0	0	0	0	0	0	0	0	0	0	0
MRSN752019_02768	ccmA	Cytochrome c biogenesis ATP-binding export protein CcmA	snp	C	G	2923775	missense variant	MODERATE	1	1	1	1	1	1	1	1	1	1	1	1	1	1	0	0	0	0	0	0	0	0	0	0	0	0	0	0	0	0	0	0	0	0	0	0	0	0	0	0	0
MRSN752019_01045	cdhR	HTH-type transcriptional regulator CdhR	snp	G	T	1106828	synonymous variant	LOW	0	0	0	0	0	0	0	0	0	0	0	0	0	0	0	0	0	0	0	0	0	0	0	0	0	0	0	0	0	0	0	0	0	0	0	0	0	0	0	0	0
MRSN752019_03836	cho	Excinuclease cho	snp	C	A	4091654	missense variant	MODERATE	1	1	1	1	0	0	0	0	0	0	0	0	0	0	0	0	0	0	0	0	0	0	0	0	0	0	0	0	0	0	0	0	0	0	0	0	0	0	0	0	0
MRSN752019_03836	cho	Excinuclease cho	snp	T	A	4091600	missense variant	MODERATE	1	1	1	1	0	0	0	0	0	0	0	0	0	0	0	0	0	0	0	0	0	0	0	0	0	0	0	0	0	0	0	0	0	0	0	0	0	0	0	0	0
MRSN752019_05291	chrB1	Protein ChrB	snp	G	T	5631835	missense variant	MODERATE	0	0	0	0	0	0	0	0	0	0	0	0	0	0	0	0	0	0	0	0	0	0	0	0	0	0	0	0	0	0	0	0	0	0	0	0	0	0	0	0	0
MRSN752019_03790	citB_2	Transcriptional regulatory protein CitB	snp	C	T	4041954	missense variant	MODERATE	0	0	0	0	0	0	0	0	0	0	0	0	0	0	0	0	0	0	0	0	0	0	0	1	0	0	0	0	0	0	0	0	0	0	0	0	0	0	0	0	0
MRSN752019_02791	citF	Citrate lyase alpha chain	snp	T	G	2948254	missense variant	MODERATE	1	1	1	1	1	1	1	1	1	1	1	1	1	1	0	0	0	0	0	0	0	0	0	0	0	0	0	0	0	0	0	0	0	0	0	0	0	0	0	0	0
MRSN752019_02792	citG_2	2-(5''-triphosphoribosyl)-3'-dephosphocoenzyme-A synthase	ins	T	TGCTGGTGGACGGCGG	2950232	disruptive inframe insertion	MODERATE	0	0	0	0	0	0	1	0	0	0	0	0	0	0	0	0	0	0	0	0	0	0	0	0	0	0	0	0	0	0	0	0	0	0	0	0	0	0	0	0	0
MRSN752019_00702	clpA	ATP-dependent Clp protease ATP-binding subunit ClpA	snp	C	T	735570	missense variant	MODERATE	0	0	0	0	0	0	0	0	0	0	0	0	0	0	0	0	0	0	0	0	0	0	0	0	0	0	0	0	0	0	0	0	0	0	0	0	0	0	0	0	0
MRSN752019_01525	cobU	Bifunctional adenosylcobalamin biosynthesis protein CobU	del	ATGCCGAGGCGCTGAT	A	1629490	disruptive inframe deletion	MODERATE	0	0	0	0	0	0	0	0	0	0	0	0	0	0	0	0	0	0	0	0	0	0	0	0	0	0	0	0	0	0	0	0	0	0	0	0	0	0	0	0	0
MRSN752019_04531	COQ5	2-methoxy-6-polyprenyl-1%2C4-benzoquinol methylase%2C mitochondrial	snp	C	A	4825557	missense variant	MODERATE	0	0	0	0	0	0	0	0	0	0	0	0	0	0	0	0	0	0	0	0	0	0	0	0	0	0	0	0	0	0	0	0	0	0	0	0	0	0	0	0	0
MRSN752019_00296	cra_1	Catabolite repressor/activator	snp	G	A	286634	stop gained	HIGH	0	0	0	0	0	0	0	0	0	0	0	0	0	0	0	0	0	0	0	0	0	0	0	0	0	0	0	0	0	0	0	0	0	0	0	0	0	0	0	0	0
MRSN752019_00352	ctpF_1	putative cation-transporting ATPase F	snp	T	A	348253	missense variant	MODERATE	0	0	0	0	0	0	0	0	0	0	0	0	0	0	0	0	0	0	0	0	0	0	0	0	0	0	0	0	0	0	0	0	0	0	0	0	0	0	0	0	0
MRSN752019_04821	cusA	Cation efflux system protein CusA	snp	A	C	5137887	missense variant	MODERATE	0	0	0	0	0	0	0	0	0	0	0	0	0	0	0	0	0	0	0	0	0	0	0	0	0	0	0	0	0	0	0	0	0	0	0	0	0	0	0	0	0
MRSN752019_04817	cusR	Transcriptional regulatory protein CusR	snp	C	T	5133629	missense variant	MODERATE	0	0	0	0	0	0	0	0	0	0	0	0	0	0	0	0	0	0	1	0	0	0	0	0	0	0	0	0	0	0	0	0	0	0	0	0	0	0	0	0	0
MRSN752019_04816	cusS	Sensor histidine kinase CusS	snp	T	G	5131820	missense variant	MODERATE	0	0	0	0	0	0	0	0	0	0	0	0	0	0	0	0	0	0	0	0	0	0	0	0	0	0	0	0	0	0	0	0	0	0	0	0	0	0	0	0	0
MRSN752019_04816	cusS	Sensor histidine kinase CusS	snp	G	A	5131814	missense variant	MODERATE	0	0	0	0	0	0	0	0	0	0	0	0	0	0	0	0	0	0	0	0	0	0	0	0	0	0	0	0	0	0	0	0	0	0	0	0	0	0	0	0	0
MRSN752019_04135	cycA_3	D-serine/D-alanine/glycine transporter	snp	A	G	4407953	stop lost, splice region variant	HIGH	1	1	1	1	1	1	1	1	1	1	1	1	1	1	0	0	0	0	0	0	0	0	0	0	0	0	0	0	0	0	0	0	0	0	0	0	0	0	0	0	0
MRSN752019_01864	cydB_2	Cytochrome bd-I ubiquinol oxidase subunit 2	snp	C	A	1978910	missense variant	MODERATE	0	0	0	0	0	0	0	0	0	0	0	0	0	0	0	0	0	0	0	0	0	0	0	0	0	0	0	0	0	0	0	0	0	0	0	0	0	0	0	0	0
MRSN752019_01781	cynT	Carbonic anhydrase 1	snp	T	A	1899869	missense variant	MODERATE	0	0	0	0	1	0	0	0	0	0	0	0	0	0	0	0	0	0	0	0	0	0	0	0	0	0	0	0	0	0	0	0	0	0	0	0	0	0	0	0	0
MRSN752019_01577	cysH_2	Phosphoadenosine phosphosulfate reductase	snp	C	T	1692341	synonymous variant	LOW	0	0	0	0	0	0	0	0	0	0	0	0	0	0	0	0	0	0	0	0	0	0	0	0	0	0	0	0	1	0	1	0	0	0	0	0	0	0	0	0	0
MRSN752019_02514	cysM	Cysteine synthase B	snp	G	T	2650558	missense variant	MODERATE	0	0	0	0	0	0	0	0	0	0	0	0	0	0	0	0	0	0	0	0	0	0	0	1	1	1	1	1	0	1	0	1	1	1	0	0	1	0	0	0	0
MRSN752019_02523	cysZ	Sulfate transporter CysZ	snp	C	T	2657872	synonymous variant	LOW	0	0	0	0	0	0	0	0	0	0	0	0	0	0	0	0	0	0	0	0	0	0	0	0	0	0	0	0	0	0	0	0	0	0	0	0	0	0	0	0	0
MRSN752019_01444	cytR_2	HTH-type transcriptional repressor CytR	del	CGGCT	C	1545180	frameshift variant	HIGH	0	0	0	0	0	0	0	0	0	0	0	0	0	0	0	0	0	0	1	0	0	0	0	0	0	0	0	0	0	0	0	0	0	0	0	0	0	0	0	0	0
MRSN752019_01444	cytR_2	HTH-type transcriptional repressor CytR	snp	T	G	1545572	missense variant	MODERATE	0	0	0	0	0	0	0	0	0	0	0	1	0	0	0	0	0	0	0	0	0	0	0	0	0	0	0	0	0	0	0	0	0	0	0	0	0	0	0	0	0
MRSN752019_04172	czcO	putative oxidoreductase CzcO	snp	C	G	4450424	synonymous variant	LOW	0	0	0	0	0	0	0	0	0	0	0	0	0	0	0	0	0	0	0	0	0	0	0	0	0	0	0	0	0	0	0	0	0	0	0	0	0	0	0	0	0
MRSN752019_03360	dadX	Alanine racemase%2C catabolic	snp	C	A	3591547	missense variant	MODERATE	0	0	0	0	0	0	0	0	0	0	0	0	0	1	0	0	0	0	0	0	0	0	0	0	0	0	0	0	0	0	0	0	0	0	0	0	0	0	0	0	0
MRSN752019_04491	dam_2	DNA adenine methylase	snp	G	A	4777406	synonymous variant	LOW	0	0	0	0	0	0	0	0	0	0	0	0	0	0	0	0	0	0	0	0	0	0	0	0	0	0	0	0	0	0	0	0	0	0	0	0	0	0	0	0	0
MRSN752019_04491	dam_2	DNA adenine methylase	snp	T	A	4777395	synonymous variant	LOW	0	0	0	0	0	0	0	0	0	0	0	0	0	0	0	0	0	0	0	0	0	0	0	0	0	0	0	0	0	0	0	0	0	0	0	0	0	0	0	0	0
MRSN752019_04491	dam_2	DNA adenine methylase	snp	T	C	4777308	synonymous variant	LOW	0	0	0	0	0	0	0	0	0	0	0	0	0	0	0	0	0	0	0	0	0	0	0	0	0	0	0	0	0	0	0	0	0	0	0	0	0	0	0	0	0
MRSN752019_04491	dam_2	DNA adenine methylase	snp	A	T	4777290	missense variant	MODERATE	0	0	0	0	0	0	0	0	0	0	0	0	0	0	0	0	0	0	0	0	0	0	0	0	0	0	0	0	0	0	0	0	0	0	0	0	0	0	0	0	0
MRSN752019_04491	dam_2	DNA adenine methylase	complex	GAT	CAC	4777221	missense variant	MODERATE	0	0	0	0	0	0	0	0	0	0	0	0	0	0	0	0	0	0	0	0	0	0	0	0	0	0	0	0	0	0	0	0	0	0	0	0	0	0	0	0	0
MRSN752019_04491	dam_2	DNA adenine methylase	snp	T	A	4777110	synonymous variant	LOW	0	0	0	0	0	0	0	0	0	0	0	0	0	0	0	0	0	0	0	0	0	0	0	0	0	0	0	0	0	0	0	0	0	0	0	0	0	0	0	0	0
MRSN752019_04491	dam_2	DNA adenine methylase	snp	G	A	4777416	synonymous variant	LOW	0	0	0	0	0	0	0	0	0	0	0	0	0	0	0	0	0	0	0	0	0	0	0	0	0	0	0	0	0	0	0	0	0	0	0	0	0	0	0	0	0
MRSN752019_04491	dam_2	DNA adenine methylase	snp	A	G	4776972	synonymous variant	LOW	0	0	0	0	0	0	0	0	0	0	0	0	0	0	0	0	0	0	0	0	0	0	0	0	0	0	0	0	0	0	0	0	0	0	0	0	0	0	0	0	0
MRSN752019_04491	dam_2	DNA adenine methylase	snp	A	G	4776933	synonymous variant	LOW	0	0	0	0	0	0	0	0	0	0	0	0	0	0	0	0	0	0	0	0	0	0	0	0	0	0	0	0	0	0	0	0	0	0	0	0	0	0	0	0	0
MRSN752019_04491	dam_2	DNA adenine methylase	complex	TGTCCGA	AGTTCGG	4776921	synonymous variant	LOW	0	0	0	0	0	0	0	0	0	0	0	0	0	0	0	0	0	0	0	0	0	0	0	0	0	0	0	0	0	0	0	0	0	0	0	0	0	0	0	0	0
MRSN752019_04491	dam_2	DNA adenine methylase	complex	GGCG	TGCA	4776735	synonymous variant	LOW	0	0	0	0	0	0	0	0	0	0	0	0	0	0	0	0	0	0	0	0	0	0	0	0	0	0	0	0	0	0	0	0	0	0	0	0	0	0	0	0	0
MRSN752019_04491	dam_2	DNA adenine methylase	snp	T	C	4776638	missense variant	MODERATE	0	0	0	0	0	0	0	0	0	0	0	0	0	0	0	0	0	0	0	0	0	0	0	0	0	0	0	0	0	0	0	0	0	0	0	0	0	0	0	0	0
MRSN752019_04491	dam_2	DNA adenine methylase	snp	A	G	4777071	synonymous variant	LOW	0	0	0	0	0	0	0	0	0	0	0	0	0	0	0	0	0	0	0	0	0	0	0	0	0	0	0	0	0	0	0	0	0	0	0	0	0	0	0	0	0
MRSN752019_04014	dcd_2	dCTP deaminase	snp	C	G	4270740	missense variant	MODERATE	0	0	0	0	0	0	0	0	0	0	0	1	0	0	0	0	0	0	0	0	0	0	0	0	0	0	0	0	0	0	0	0	0	0	0	0	0	0	0	0	0
MRSN752019_04014	dcd_2	dCTP deaminase	snp	C	A	4270360	missense variant	MODERATE	0	0	0	0	0	0	0	0	0	0	0	0	0	0	0	0	0	0	0	0	0	0	0	0	0	0	0	0	0	0	0	0	0	0	0	0	0	0	0	0	0
MRSN752019_01199	dctA_1	Aerobic C4-dicarboxylate transport protein	snp	A	G	1283923	missense variant	MODERATE	0	0	0	0	0	0	0	0	0	0	0	0	0	0	0	0	0	0	0	0	0	0	0	0	0	0	0	0	0	0	0	0	0	0	0	0	0	0	0	0	0
MRSN752019_03745	deoB	Phosphopentomutase	snp	C	G	3993849	missense variant	MODERATE	0	0	0	0	0	0	0	0	0	0	0	0	0	0	0	0	0	0	0	0	0	0	0	0	0	0	0	0	0	0	0	0	0	0	0	0	0	0	0	0	0
MRSN752019_01755	dgcN	Diguanylate cyclase DgcN	snp	T	A	1871635	missense variant	MODERATE	0	0	0	0	0	0	0	0	0	0	0	0	0	0	0	0	0	0	0	0	0	0	0	0	0	0	0	0	0	0	0	0	0	0	0	0	0	0	0	0	0
MRSN752019_01755	dgcN	Diguanylate cyclase DgcN	snp	G	A	1871747	missense variant	MODERATE	0	0	0	0	0	0	0	0	0	0	0	0	0	0	0	0	0	0	0	0	0	0	0	0	0	0	0	0	0	0	0	0	0	0	0	0	0	0	0	0	0
MRSN752019_03703	dgoA_2	2-dehydro-3-deoxy-6-phosphogalactonate aldolase	snp	C	A	3955390	synonymous variant	LOW	1	1	1	1	0	0	0	0	0	0	0	0	0	0	0	0	0	0	0	0	0	0	0	0	0	0	0	0	0	0	0	0	0	0	0	0	0	0	0	0	0
MRSN752019_02238	dhaB	Glycerol dehydratase large subunit	snp	G	A	2355995	missense variant	MODERATE	0	0	0	0	1	1	0	0	0	0	0	0	0	0	0	0	0	0	0	0	0	0	0	0	0	0	0	0	0	0	0	0	0	0	0	0	0	0	0	0	0
MRSN752019_02244	dhaD	Glycerol dehydrogenase	del	GA	G	2361934	frameshift variant	HIGH	0	0	0	0	0	0	0	0	0	0	0	0	0	0	0	0	0	0	0	1	0	0	0	0	0	0	0	0	0	0	0	0	0	0	0	0	0	0	0	0	0
MRSN752019_00616	dinG_1	ATP-dependent DNA helicase DinG	snp	C	A	636866	missense variant	MODERATE	0	0	0	0	0	0	0	0	0	0	0	0	0	0	0	0	0	0	0	0	0	0	0	0	0	0	0	0	0	0	0	0	0	0	0	0	0	0	0	0	0
MRSN752019_04530	dltA	D-alanine--D-alanyl carrier protein ligase	snp	C	A	4818931	stop gained	HIGH	0	0	0	0	0	0	0	0	0	0	0	0	0	0	0	0	0	0	0	0	0	0	0	0	0	0	0	0	0	0	0	0	0	0	0	0	0	0	0	0	0
MRSN752019_04530	dltA	D-alanine--D-alanyl carrier protein ligase	snp	A	C	4816308	missense variant	MODERATE	0	0	0	0	0	0	0	0	0	0	0	0	0	0	0	0	0	0	0	0	0	0	0	0	0	0	0	0	0	0	0	0	0	0	0	0	0	1	0	0	1
MRSN752019_01953	dmlR_9	HTH-type transcriptional regulator DmlR	snp	C	A	2073673	synonymous variant	LOW	0	0	0	0	0	0	0	0	0	0	0	0	0	0	0	0	0	0	0	0	0	0	0	0	0	0	0	0	0	0	0	0	0	0	0	0	0	0	0	0	0
MRSN752019_00438	dmsA_1	Dimethyl sulfoxide/trimethylamine N-oxide reductase	snp	G	A	451172	stop gained	HIGH	0	0	0	0	0	0	0	0	1	1	1	0	1	0	0	0	0	0	0	0	0	0	0	0	0	0	0	0	0	0	0	0	0	0	0	0	0	0	0	0	0
MRSN752019_02952	dnaE	DNA polymerase III subunit alpha	snp	C	G	3142393	missense variant	MODERATE	0	0	0	0	0	0	0	0	0	0	0	0	0	0	0	0	0	0	0	0	0	0	0	0	0	0	0	0	0	0	0	0	0	0	0	0	0	0	0	0	0
MRSN752019_04377	dnaE1	DNA polymerase III subunit alpha	snp	G	T	4679609	missense variant	MODERATE	0	0	0	0	0	0	0	0	0	0	0	0	0	0	0	0	0	0	0	0	0	0	0	0	0	0	0	0	0	0	0	0	0	0	0	0	0	0	0	0	0
MRSN752019_03777	dnaJ	Chaperone protein DnaJ	snp	G	A	4029468	missense variant	MODERATE	0	0	0	0	0	0	0	0	0	0	0	0	0	0	0	0	0	0	0	0	0	0	0	0	0	0	0	0	1	0	1	0	0	0	0	0	0	0	0	0	0
MRSN752019_00169	dnaX	DNA polymerase III subunit tau	ins	C	CGCCGCCGCCACAGTCGCCGCAGAGTTT	173429	conservative inframe insertion	MODERATE	0	0	0	0	0	0	0	0	0	0	0	0	0	0	0	0	0	0	0	0	0	0	0	0	0	0	0	0	0	0	0	0	0	0	0	0	0	0	0	0	0
MRSN752019_00357	dppA_1	Periplasmic dipeptide transport protein	snp	T	A	356607	missense variant	MODERATE	0	0	0	0	1	1	0	0	0	0	0	0	0	0	0	0	0	0	0	0	0	0	0	0	0	0	0	0	0	0	0	0	0	0	0	0	0	0	0	0	0
MRSN752019_03223	eamA	putative amino-acid metabolite efflux pump	snp	G	C	3446883	synonymous variant	LOW	0	0	0	0	0	0	0	0	0	0	0	0	0	0	0	0	0	0	0	0	0	0	0	0	0	0	0	0	0	0	0	0	0	0	0	0	0	0	0	0	0
MRSN752019_04146	emrA_3	Colistin resistance protein EmrA	snp	G	T	4421351	missense variant	MODERATE	0	0	0	0	0	0	0	0	0	0	0	0	0	0	0	0	0	0	0	0	0	0	0	0	1	0	0	0	0	0	0	0	0	0	0	0	0	0	0	0	0
MRSN752019_01687	emrB_1	Multidrug export protein EmrB	snp	T	C	1805935	missense variant	MODERATE	1	1	1	1	1	1	1	1	1	1	1	1	1	1	0	0	0	0	0	0	0	0	0	0	0	0	0	0	0	0	0	0	0	0	0	0	0	0	0	0	0
MRSN752019_01687	emrB_1	Multidrug export protein EmrB	snp	T	G	1805479	missense variant	MODERATE	0	0	0	0	0	0	0	0	0	0	0	0	0	0	0	0	0	0	0	0	0	0	0	0	0	0	0	0	0	0	0	0	0	0	0	0	0	0	0	0	0
MRSN752019_02021	emrB_2	Colistin resistance protein EmrB	snp	C	T	2144729	missense variant	MODERATE	0	0	0	0	0	0	0	0	0	0	0	0	0	0	0	0	0	0	0	0	0	0	0	0	0	0	0	0	0	0	0	0	0	0	0	0	0	0	0	0	0
MRSN752019_03357	emtA	Endo-type membrane-bound lytic murein transglycosylase A	snp	G	A	3588036	missense variant	MODERATE	0	0	0	0	0	0	0	0	0	0	0	0	0	0	1	1	1	0	0	1	1	0	0	0	0	0	0	0	0	0	0	0	0	0	0	0	0	0	0	0	0
MRSN752019_01303	envZ	Osmolarity sensor protein EnvZ	snp	G	A	1402828	missense variant	MODERATE	0	0	0	0	0	0	0	0	0	0	0	0	0	0	0	0	0	0	0	0	0	0	0	0	0	0	0	0	0	0	0	0	0	0	0	0	0	0	0	0	0
MRSN752019_03987	eryD	Erythritol catabolism regulatory protein EryD	snp	C	T	4235052	missense variant	MODERATE	0	0	0	0	0	0	0	0	0	0	0	0	0	0	0	0	0	0	0	0	0	0	0	0	0	0	0	0	0	0	0	0	0	0	0	0	0	0	0	0	0
MRSN752019_00902	eryH	L-erythrulose-1-phosphate isomerase	snp	A	T	953966	stop lost, splice region variant	HIGH	1	1	1	1	1	1	1	1	1	1	1	1	1	1	0	0	0	0	0	0	0	0	0	0	0	0	0	0	0	0	0	0	0	0	0	0	0	0	0	0	0
MRSN752019_00902	eryH	L-erythrulose-1-phosphate isomerase	snp	T	G	953965	stop lost, splice region variant	HIGH	0	0	0	0	0	0	0	0	0	0	0	0	0	0	0	0	0	0	0	0	0	0	0	0	0	0	0	0	0	0	0	0	0	0	0	0	0	0	0	0	0
MRSN752019_02271	exuT_2	Hexuronate transporter	snp	G	A	2394151	stop gained	HIGH	0	0	0	0	0	0	0	0	0	0	0	0	0	0	0	0	0	0	0	0	0	0	0	0	0	1	0	1	0	1	0	1	1	1	0	0	1	0	0	0	0
MRSN752019_03297	exuT_4	Hexuronate transporter	snp	T	A	3519132	missense variant	MODERATE	1	1	1	1	1	1	1	1	1	1	1	1	1	1	0	0	0	0	0	0	0	0	1	1	1	1	1	1	1	1	1	1	1	1	1	1	1	1	1	1	1
MRSN752019_03297	exuT_4	Hexuronate transporter	snp	T	G	3519010	missense variant	MODERATE	0	0	0	0	0	0	0	0	0	0	0	0	0	0	0	0	0	0	0	0	0	0	0	0	0	0	0	0	0	0	0	0	0	0	0	0	1	0	0	0	0
MRSN752019_03153	fabD_2	Malonyl CoA-acyl carrier protein transacylase	snp	T	C	3378237	missense variant	MODERATE	0	0	0	0	0	0	0	0	0	0	0	0	0	0	0	0	0	0	0	0	0	0	0	0	0	0	0	0	0	0	0	0	0	0	0	0	0	0	0	0	0
MRSN752019_04592	fbaA_2	putative fructose-bisphosphate aldolase	snp	G	A	4898391	missense variant	MODERATE	0	0	0	0	0	0	0	0	0	0	0	0	0	0	0	0	0	0	0	0	0	0	0	0	0	0	0	0	0	0	0	0	0	0	0	0	0	0	0	0	0
MRSN752019_04256	fdhF_2	Formate dehydrogenase H	snp	A	G	4539747	missense variant	MODERATE	0	0	0	0	0	0	0	0	0	0	0	0	0	0	0	0	0	0	0	0	0	0	0	0	0	0	0	0	0	0	0	0	0	0	1	1	0	0	0	0	0
MRSN752019_04585	fdoG_1	Formate dehydrogenase-O major subunit	snp	C	A	4891252	synonymous variant	LOW	0	0	0	0	0	0	0	0	0	0	0	0	0	0	0	0	0	0	0	0	0	0	0	0	0	0	0	0	0	0	0	0	0	0	0	0	0	0	0	0	0
MRSN752019_00397	fepA_1	Ferrienterobactin receptor	snp	C	A	401536	missense variant	MODERATE	0	0	0	0	0	0	0	0	0	0	0	0	0	0	0	0	0	0	0	0	0	0	0	0	0	0	0	0	0	0	0	0	0	0	0	0	0	0	0	0	0
MRSN752019_04289	fepA_2	Ferrienterobactin receptor	snp	C	A	4578649	stop gained	HIGH	0	0	0	0	0	0	0	0	0	0	0	0	0	0	0	0	0	0	0	0	0	0	0	0	0	0	0	0	0	0	0	0	0	0	0	0	0	0	0	0	0
MRSN752019_00403	fepD	Ferric enterobactin transport system permease protein FepD	snp	C	T	411144	missense variant	MODERATE	0	0	0	0	0	0	0	0	0	0	0	0	0	0	0	0	0	0	0	0	0	0	0	0	0	0	0	0	0	0	0	0	0	0	0	0	0	0	0	0	0
MRSN752019_02923	fhuB	Iron(3+)-hydroxamate import system permease protein FhuB	snp	C	A	3108938	synonymous variant	LOW	0	0	0	0	1	1	1	1	1	1	1	1	1	1	0	0	0	0	0	0	0	0	0	0	0	0	0	0	0	0	0	0	0	0	0	0	0	0	0	0	0
MRSN752019_01414	fimH	Type 1 fimbrin D-mannose specific adhesin	snp	A	T	1513562	missense variant	MODERATE	0	0	0	0	0	0	0	0	0	0	0	0	0	0	1	1	0	0	0	1	0	0	0	0	0	0	0	0	0	0	0	0	0	0	0	0	0	0	0	0	0
MRSN752019_01414	fimH	Type 1 fimbrin D-mannose specific adhesin	snp	A	G	1513557	missense variant	MODERATE	0	0	0	0	1	0	0	0	0	0	0	0	0	0	0	0	0	0	0	0	0	0	0	0	0	0	0	0	0	0	0	0	0	0	0	0	0	0	0	0	0
MRSN752019_01414	fimH	Type 1 fimbrin D-mannose specific adhesin	snp	A	C	1513602	missense variant	MODERATE	0	0	0	0	0	0	0	0	0	0	0	0	0	0	0	0	0	0	0	0	0	0	0	0	0	0	0	0	0	0	0	1	0	0	0	0	0	0	0	0	0
MRSN752019_01414	fimH	Type 1 fimbrin D-mannose specific adhesin	snp	A	G	1513673	missense variant	MODERATE	0	0	0	0	0	0	0	0	0	0	0	0	0	0	0	0	0	0	0	0	0	0	0	0	0	0	0	0	0	0	0	0	0	0	0	0	0	0	0	0	0
MRSN752019_01414	fimH	Type 1 fimbrin D-mannose specific adhesin	snp	C	A	1513722	missense variant	MODERATE	0	0	0	0	0	0	0	0	0	0	0	0	0	0	0	0	0	0	0	0	0	0	0	0	0	0	0	0	0	0	0	0	0	0	0	0	1	0	0	0	0
MRSN752019_03859	fiu	Catecholate siderophore receptor Fiu	snp	C	A	4113503	missense variant	MODERATE	0	0	0	0	0	0	0	0	0	0	0	0	0	0	0	0	0	0	0	0	0	0	0	0	0	0	0	0	0	0	0	0	0	0	0	0	0	0	0	0	0
MRSN752019_01383	fldB	Flavodoxin 2	snp	A	G	1484903	synonymous variant	LOW	0	0	0	0	0	0	0	0	0	0	0	0	0	0	0	0	0	0	0	0	0	0	0	0	0	0	0	0	0	0	0	0	0	0	0	0	0	0	0	0	0
MRSN752019_00366	fliY_1	L-cystine-binding protein FliY	snp	G	A	367707	missense variant	MODERATE	0	0	0	0	0	0	0	0	0	0	0	0	0	0	0	0	0	0	0	0	0	0	1	1	1	1	1	1	1	1	1	1	1	1	1	1	1	1	1	1	1
MRSN752019_01842	frmA	S-(hydroxymethyl)glutathione dehydrogenase	snp	A	T	1954637	synonymous variant	LOW	0	0	0	0	0	0	0	0	0	0	0	0	0	0	0	0	0	0	0	0	0	0	0	0	0	0	0	0	0	0	0	0	0	0	0	0	0	1	0	0	1
MRSN752019_00177	fsr	Fosmidomycin resistance protein	snp	T	A	183125	missense variant	MODERATE	0	0	0	0	0	0	0	0	0	0	0	0	0	0	0	0	0	0	0	0	0	0	0	0	0	0	0	0	0	0	0	0	0	0	0	0	0	0	0	0	0
MRSN752019_02853	ftsZ	Cell division protein FtsZ	snp	G	A	3027147	missense variant	MODERATE	0	0	0	0	0	0	0	0	0	0	0	0	0	0	0	0	0	0	0	0	0	0	0	0	0	0	0	0	0	1	0	0	0	0	0	0	0	0	0	0	0
MRSN752019_04114	fumC	Fumarate hydratase class II	snp	T	A	4386918	missense variant	MODERATE	0	0	0	0	0	0	0	0	0	0	0	0	0	0	0	0	0	0	0	0	0	0	0	0	0	0	0	0	0	0	0	0	0	0	0	0	0	1	0	0	0
MRSN752019_04535	fyuA	Pesticin receptor	snp	G	T	4832734	missense variant	MODERATE	0	0	0	0	0	0	0	0	0	0	0	0	0	0	0	0	0	0	0	0	0	0	0	0	0	0	0	0	0	0	0	0	0	0	0	0	0	0	0	0	0
MRSN752019_04770	gatC	PTS system galactitol-specific EIIC component	snp	G	T	5087955	synonymous variant	LOW	0	0	0	0	0	0	0	0	0	0	0	0	0	0	0	0	0	0	0	0	0	0	0	0	0	0	0	0	0	0	0	0	0	0	0	0	0	0	0	0	0
MRSN752019_01844	gbpR	HTH-type transcriptional regulator GbpR	snp	C	T	1959151	missense variant	MODERATE	0	0	0	0	0	0	0	0	0	0	0	0	0	0	0	0	0	0	0	0	0	0	0	0	0	0	0	0	0	0	0	0	0	0	0	0	0	0	0	0	0
MRSN752019_03311	glcR_3	HTH-type transcriptional repressor GlcR	snp	T	G	3535298	synonymous variant	LOW	1	1	1	1	1	1	1	1	1	1	1	1	1	1	1	1	1	1	1	1	1	1	1	1	1	1	1	1	1	1	1	1	1	1	1	1	1	1	1	1	1
MRSN752019_04638	gldA	Glycerol dehydrogenase	snp	G	T	4945799	synonymous variant	LOW	0	0	0	0	0	0	0	0	0	0	0	0	0	0	0	0	0	0	0	0	0	0	0	0	0	0	0	0	0	0	0	0	0	0	0	0	0	0	0	0	0
MRSN752019_01281	glgA	Glycogen synthase	snp	C	T	1375387	missense variant	MODERATE	0	0	0	0	0	0	0	0	0	0	0	0	0	0	0	0	0	0	0	0	0	0	0	0	0	0	0	0	0	0	0	0	0	0	0	0	0	0	0	0	0
MRSN752019_01280	glgC	Glucose-1-phosphate adenylyltransferase	snp	G	T	1374656	missense variant	MODERATE	1	1	1	1	1	1	1	1	1	1	1	1	1	1	0	0	0	0	0	0	0	0	0	0	0	0	0	0	0	0	0	0	0	0	0	0	0	0	0	0	0
MRSN752019_02162	glnE	Bifunctional glutamine synthetase adenylyltransferase/adenylyl-removing enzyme	snp	A	T	2288286	missense variant	MODERATE	0	0	0	0	1	1	0	0	0	0	0	0	0	0	0	0	0	0	0	0	0	0	0	0	0	0	0	0	0	0	0	0	0	0	0	0	0	0	0	0	0
MRSN752019_01288	glpR_1	Glycerol-3-phosphate regulon repressor	snp	G	C	1383158	missense variant	MODERATE	0	0	0	0	0	0	0	0	0	0	0	0	0	0	0	0	0	0	0	0	0	0	0	0	0	0	0	0	0	0	0	0	0	0	0	0	0	0	1	0	0
MRSN752019_03067	glpT_2	Glycerol-3-phosphate transporter	del	CTGCCGGCTGGCT	C	3264998	conservative inframe deletion	MODERATE	0	0	0	0	0	0	0	0	0	0	0	0	0	0	0	0	0	0	0	0	0	0	0	1	1	1	1	1	0	1	0	1	1	1	0	0	1	0	0	0	0
MRSN752019_03067	glpT_2	Glycerol-3-phosphate transporter	snp	G	A	3264963	missense variant	MODERATE	0	0	0	0	0	0	0	0	0	0	0	0	0	0	0	0	0	0	0	0	0	0	0	0	0	0	0	0	0	0	0	0	0	0	0	0	0	0	0	0	0
MRSN752019_03067	glpT_2	Glycerol-3-phosphate transporter	snp	C	T	3265112	stop gained	HIGH	0	0	0	0	0	0	0	0	0	0	0	0	0	0	0	0	0	1	0	0	0	0	0	0	0	0	0	0	0	0	0	0	0	0	0	0	0	0	0	0	0
MRSN752019_03067	glpT_2	Glycerol-3-phosphate transporter	ins	C	CATCGCT	3265483	disruptive inframe insertion	MODERATE	0	0	0	0	0	0	0	0	0	0	0	0	0	0	0	0	0	0	0	0	0	0	0	0	0	0	0	0	0	0	0	0	0	0	0	0	0	0	0	0	0
MRSN752019_03067	glpT_2	Glycerol-3-phosphate transporter	ins	C	CG	3265614	frameshift variant	HIGH	0	0	0	0	0	0	0	0	0	0	0	0	0	0	0	0	0	0	0	0	0	0	0	0	0	0	0	0	0	0	0	0	0	0	1	1	0	0	0	0	0
MRSN752019_03067	glpT_2	Glycerol-3-phosphate transporter	snp	T	G	3265620	missense variant	MODERATE	0	0	0	0	0	0	0	0	0	0	0	0	0	0	0	0	0	0	0	0	0	0	0	0	0	0	0	0	0	0	0	0	0	0	0	0	0	0	0	0	0
MRSN752019_03067	glpT_2	Glycerol-3-phosphate transporter	snp	G	C	3265800	missense variant	MODERATE	0	0	0	0	0	0	0	0	0	0	0	0	0	0	0	0	0	0	0	0	0	0	0	0	0	0	0	0	0	0	0	0	0	0	0	0	0	0	0	0	0
MRSN752019_03067	glpT_2	Glycerol-3-phosphate transporter	ins	C	CGTGGCCG	3265903	frameshift variant	HIGH	0	0	0	0	0	0	0	0	0	0	0	0	0	0	0	0	0	0	0	0	0	0	0	0	0	0	0	0	0	0	0	0	0	0	0	0	0	0	0	0	0
MRSN752019_03241	glsA2	Glutaminase 2	snp	C	A	3463691	missense variant	MODERATE	0	0	0	0	0	0	0	0	0	0	0	0	0	0	0	0	0	0	0	0	0	0	0	0	0	0	0	0	0	1	0	0	0	0	0	0	0	0	0	0	0
MRSN752019_01155	glyQ	Glycine--tRNA ligase alpha subunit	snp	G	A	1224638	synonymous variant	LOW	0	0	0	0	0	0	0	0	0	0	0	0	0	0	0	0	0	0	0	0	0	0	0	0	0	0	0	0	0	0	0	0	0	0	0	0	0	0	0	0	0
MRSN752019_01156	glyS	Glycine--tRNA ligase beta subunit	snp	A	T	1225242	missense variant	MODERATE	0	0	0	0	0	0	0	0	0	0	0	0	0	0	0	0	0	0	0	0	0	0	0	0	0	0	0	0	0	0	0	0	0	0	0	0	0	0	0	0	0
MRSN752019_01459	gmuD_1	6-phospho-beta-glucosidase GmuD	snp	C	A	1561638	missense variant	MODERATE	0	0	0	0	0	0	0	0	0	0	0	0	0	0	0	0	0	0	0	0	0	0	0	0	0	0	0	0	0	0	0	0	0	0	0	0	0	0	0	0	0
MRSN752019_01125	gpsA	Glycerol-3-phosphate dehydrogenase [NAD(P)+]	snp	C	T	1190623	synonymous variant	LOW	0	0	0	0	0	0	0	0	0	0	0	0	0	0	0	0	0	0	0	0	0	0	0	0	0	0	0	0	0	0	0	0	0	0	0	0	0	0	0	0	0
MRSN752019_02448	guaA	GMP synthase [glutamine-hydrolyzing]	snp	C	T	2577922	missense variant	MODERATE	0	0	0	0	0	0	0	0	0	0	0	0	0	0	0	0	0	0	0	0	0	0	0	0	0	0	0	0	0	0	0	0	0	0	0	0	0	0	0	0	0
MRSN752019_03073	gyrA	DNA gyrase subunit A	snp	T	C	3274228	synonymous variant	LOW	0	1	1	0	0	0	0	0	0	0	0	0	0	0	0	0	0	0	0	0	0	0	0	0	0	0	0	0	0	0	0	0	0	0	0	0	0	0	0	0	0
MRSN752019_02228	hdeB_1	Acid stress chaperone HdeB	snp	A	G	2345175	synonymous variant	LOW	0	0	0	0	0	0	0	0	0	0	0	0	0	0	0	0	0	0	0	0	0	0	0	0	0	0	0	0	0	0	0	0	0	0	0	0	0	0	0	0	0
MRSN752019_01019	hdfR_1	HTH-type transcriptional regulator HdfR	snp	C	A	1079733	missense variant	MODERATE	0	0	0	0	0	0	0	0	0	0	0	0	0	0	0	0	0	0	0	0	0	0	0	0	0	0	0	0	0	0	0	0	0	0	0	0	0	0	0	0	0
MRSN752019_04173	hdfR_4	HTH-type transcriptional regulator HdfR	snp	C	A	4451788	missense variant	MODERATE	1	1	1	1	1	1	1	1	1	1	1	1	1	1	0	0	0	0	0	0	0	0	0	0	0	0	0	0	0	0	0	0	0	0	0	0	0	0	0	0	0
MRSN752019_00174	hemH	Ferrochelatase	snp	C	T	178702	missense variant	MODERATE	0	0	0	0	0	0	0	0	0	0	0	0	0	0	0	0	0	0	0	0	0	0	0	0	0	0	0	0	0	0	0	0	0	0	0	0	0	0	0	0	0
MRSN752019_04055	hisG	ATP phosphoribosyltransferase	snp	C	T	4325724	missense variant	MODERATE	0	0	0	0	0	0	0	0	0	0	0	0	0	0	0	0	0	0	0	0	0	0	0	0	0	0	0	0	0	0	0	0	0	0	0	0	0	0	0	0	0
MRSN752019_01657	hoxN	High-affinity nickel transport protein	snp	T	A	1777250	missense variant	MODERATE	1	1	1	1	1	1	1	1	1	1	1	1	1	1	0	0	0	0	0	0	0	0	1	1	1	1	1	1	1	1	1	1	1	1	1	1	1	1	1	1	1
MRSN752019_03268	hpxO	FAD-dependent urate hydroxylase	ins	G	GC	3488979	frameshift variant	HIGH	0	0	0	0	0	0	0	0	0	0	0	0	0	0	0	0	0	0	0	0	0	0	0	0	0	0	0	0	0	0	0	0	0	0	0	0	0	0	0	0	0
MRSN752019_00576	hutI	Imidazolonepropionase	snp	G	T	594352	missense variant	MODERATE	0	0	0	0	0	0	0	0	0	0	0	0	0	0	0	0	0	0	0	0	0	0	0	0	0	0	0	0	0	0	0	0	0	0	1	1	0	0	0	0	0
MRSN752019_00362	hyuC	N-carbamoyl-L-amino-acid hydrolase	snp	G	A	362167	missense variant	MODERATE	0	0	0	0	0	0	0	0	0	0	0	0	0	0	0	0	0	0	0	0	0	0	0	0	0	0	0	0	0	0	0	0	0	0	0	0	0	0	0	0	0
MRSN752019_01308	igaA	Intracellular growth attenuator protein igaA	snp	C	A	1409171	synonymous variant	LOW	0	0	0	0	0	0	0	0	0	0	0	0	0	0	0	0	0	0	0	0	0	0	0	0	0	0	0	0	0	0	0	0	0	0	0	0	0	0	0	0	0
MRSN752019_04861	intA_4	Prophage integrase IntA	snp	G	T	5187630	synonymous variant	LOW	0	0	0	0	0	0	0	0	0	0	0	0	0	0	0	0	0	0	0	0	0	0	0	0	0	0	0	0	0	0	0	0	0	0	0	0	0	0	0	0	0
MRSN752019_05459	intI1	class 1 integron integrase IntI1	snp	G	A	5804727	synonymous variant	LOW	1	1	1	0	0	0	1	1	1	0	0	1	0	1	0	0	0	0	1	0	0	0	0	0	0	0	0	0	0	0	0	0	0	0	0	0	0	0	0	0	0
MRSN752019_05459	intI1	class 1 integron integrase IntI1	snp	G	T	5804702	missense variant	MODERATE	0	0	0	0	0	0	0	0	0	0	0	0	0	0	0	0	0	0	0	0	0	0	0	0	0	0	0	0	0	0	0	0	0	0	0	0	0	0	0	0	0
MRSN752019_05459	intI1	class 1 integron integrase IntI1	snp	C	G	5804722	missense variant	MODERATE	0	0	0	0	1	0	0	0	0	0	0	0	0	0	0	0	0	0	0	0	0	0	0	0	0	0	0	0	0	0	0	0	0	0	0	0	0	0	0	0	0
MRSN752019_04871	iolE_4	Inosose dehydratase	snp	A	G	5197981	missense variant	MODERATE	0	0	0	0	0	0	0	0	0	0	0	0	0	0	0	0	0	0	0	0	0	0	0	0	0	0	0	0	0	0	0	0	0	0	0	0	0	0	0	0	0
MRSN752019_02541	ipdC	Indole-3-pyruvate decarboxylase	snp	C	T	2674479	synonymous variant	LOW	0	0	0	0	0	0	0	0	0	0	0	0	0	0	0	0	0	0	0	0	0	0	0	0	0	0	0	0	0	0	0	0	0	0	0	0	0	0	0	0	0
MRSN752019_04927	iucC	aerobactin synthase IucC	snp	A	C	5261631	synonymous variant	LOW	0	0	0	0	0	0	0	0	0	0	0	0	0	0	0	0	0	0	0	0	1	0	0	0	0	0	0	0	0	0	0	0	0	0	0	0	0	0	0	0	0
MRSN752019_00335	jefA_1	Drug efflux pump JefA	snp	C	T	331041	missense variant	MODERATE	0	0	0	0	0	0	0	0	0	0	0	0	0	0	0	0	0	0	0	0	0	0	0	0	0	0	0	0	0	0	0	0	0	0	0	0	0	0	0	0	0
MRSN752019_00905	kdgT	2-keto-3-deoxygluconate permease	snp	C	T	958288	missense variant	MODERATE	1	1	1	1	0	0	0	0	0	0	0	0	0	0	0	0	0	0	0	0	0	0	0	0	0	0	0	0	0	0	0	0	0	0	0	0	0	0	0	0	0
MRSN752019_02618	kdsA	2-dehydro-3-deoxyphosphooctonate aldolase	snp	T	C	2756679	synonymous variant	LOW	0	0	0	0	0	0	0	0	0	0	0	0	0	0	0	0	0	0	0	0	0	0	0	0	0	0	0	0	0	0	0	0	0	0	1	1	0	0	0	0	0
MRSN752019_03849	kduD_2	2-dehydro-3-deoxy-D-gluconate 5-dehydrogenase	snp	G	A	4104691	missense variant	MODERATE	0	0	0	0	0	0	0	0	0	0	0	0	0	0	0	0	0	0	0	0	0	0	0	0	0	0	0	0	0	0	0	0	0	0	1	1	0	0	0	0	0
MRSN752019_01265	lacG_1	Lactose transport system permease protein LacG	snp	G	A	1356431	missense variant	MODERATE	0	0	0	0	0	0	0	0	0	0	0	0	0	0	0	0	0	0	0	0	0	0	0	0	0	0	0	0	0	0	0	0	0	0	0	0	0	0	0	0	0
MRSN752019_00151	lacI_1	Lactose operon repressor	snp	G	T	154819	stop gained	HIGH	0	0	0	0	0	0	0	0	0	0	0	0	0	0	0	0	0	0	0	0	0	0	0	0	0	0	0	0	0	0	0	0	0	0	0	0	0	0	0	0	0
MRSN752019_04312	lamB_3	Maltoporin	snp	C	T	4604964	missense variant	MODERATE	0	0	0	0	0	0	0	0	0	0	0	0	0	0	0	0	0	0	0	0	0	0	0	0	0	0	0	0	0	0	0	0	0	0	0	0	0	0	0	0	0
MRSN752019_02392	lepB_1	Signal peptidase I	snp	C	T	2511182	missense variant	MODERATE	0	0	0	0	0	0	0	0	0	0	0	0	0	0	0	0	0	0	0	0	0	0	0	0	0	0	0	0	0	0	0	0	0	0	0	0	0	0	0	0	0
MRSN752019_01686	leuA_1	2-isopropylmalate synthase	snp	T	G	1804922	missense variant	MODERATE	0	0	0	0	1	1	0	0	0	0	0	0	0	1	0	0	0	0	0	0	0	0	0	0	0	0	0	0	0	0	0	0	0	0	0	0	0	0	0	0	0
MRSN752019_04306	lexA_2	LexA repressor	snp	C	T	4598249	synonymous variant	LOW	0	0	0	0	0	0	0	0	0	0	0	0	0	0	0	0	0	0	0	0	0	0	0	0	0	0	0	0	0	0	0	0	0	0	0	0	0	0	0	0	0
MRSN752019_02525	ligA_1	DNA ligase	snp	G	T	2660304	missense variant	MODERATE	0	0	0	0	0	0	0	0	0	0	0	0	0	0	0	0	0	0	0	0	0	0	0	0	0	1	0	0	0	0	0	0	0	0	0	0	0	0	0	0	0
MRSN752019_02272	lldR_3	Putative L-lactate dehydrogenase operon regulatory protein	snp	C	T	2395495	stop gained	HIGH	0	0	0	0	0	0	0	0	0	0	0	0	0	0	0	0	0	0	0	0	0	0	0	0	0	0	0	0	0	0	0	0	0	0	0	0	0	0	0	0	0
MRSN752019_00883	lpoB	Penicillin-binding protein activator LpoB	snp	C	A	933277	synonymous variant	LOW	0	0	0	0	0	0	0	0	0	0	0	0	0	0	0	0	0	0	0	0	0	0	0	0	0	0	0	0	0	0	0	0	0	0	0	0	0	0	0	0	0
MRSN752019_02805	lptD	LPS-assembly protein LptD	del	TGGCCTG	T	2964995	conservative inframe deletion	MODERATE	0	0	0	0	0	0	0	0	0	0	0	0	0	0	0	0	0	0	0	0	0	0	0	0	0	0	0	0	0	0	0	0	0	0	0	0	0	0	0	0	0
MRSN752019_03422	lpxM	Lipid A biosynthesis myristoyltransferase	snp	A	G	3656451	synonymous variant	LOW	1	1	1	1	1	1	1	1	1	1	1	1	1	1	0	0	0	0	0	0	0	0	0	0	0	0	0	0	0	0	0	0	0	0	0	0	0	0	0	0	0
MRSN752019_03783	lspA	Lipoprotein signal peptidase	snp	C	G	4037244	missense variant	MODERATE	0	0	0	0	0	0	0	0	0	0	0	0	0	1	0	0	0	0	0	0	0	0	0	0	0	0	0	0	0	0	0	0	0	0	0	0	0	0	0	0	0
MRSN752019_00690	ltaE	Low specificity L-threonine aldolase	snp	C	T	719522	stop gained	HIGH	0	0	0	0	0	0	0	0	0	0	0	0	0	0	0	0	0	0	0	0	0	0	0	0	0	1	0	0	0	0	0	0	0	0	0	0	0	0	0	0	0
MRSN752019_01867	lysN_1	2-aminoadipate transaminase	snp	G	T	1982614	synonymous variant	LOW	0	0	0	0	0	0	1	1	1	1	1	1	1	0	0	0	0	0	0	0	0	0	0	0	0	0	0	0	0	0	0	0	0	0	0	0	0	0	0	0	0
MRSN752019_01388	lysS	Lysine--tRNA ligase	snp	G	A	1490828	missense variant	MODERATE	0	0	0	0	0	0	0	0	0	0	0	0	0	0	0	0	0	0	0	0	0	0	0	0	0	0	0	0	0	0	0	0	0	0	0	0	0	0	0	0	0
MRSN752019_00285	lysU	Lysine--tRNA ligase%2C heat inducible	snp	A	G	273337	missense variant	MODERATE	1	1	1	1	1	1	1	1	1	1	1	1	1	1	0	0	0	0	0	0	0	0	0	0	0	0	0	0	0	0	0	0	0	0	0	0	0	0	0	0	0
MRSN752019_00431	lyx_1	L-xylulose/3-keto-L-gulonate kinase	snp	C	A	441802	missense variant	MODERATE	0	0	0	0	0	0	0	1	0	0	0	0	0	0	0	0	0	0	0	0	0	0	0	0	0	0	0	0	0	0	0	0	0	0	0	0	0	0	0	0	0
MRSN752019_00431	lyx_1	L-xylulose/3-keto-L-gulonate kinase	snp	G	A	441819	missense variant	MODERATE	0	0	0	0	0	0	0	0	0	0	0	0	0	0	0	0	0	0	0	0	0	0	0	0	0	0	0	0	0	0	0	0	0	0	0	0	0	0	0	0	0
MRSN752019_00431	lyx_1	L-xylulose/3-keto-L-gulonate kinase	snp	G	C	442479	missense variant	MODERATE	0	0	0	0	0	0	0	0	0	0	0	0	0	0	0	0	0	0	0	0	0	0	0	0	0	0	0	0	0	0	0	0	0	0	0	0	0	0	0	0	0
MRSN752019_00698	macA	Macrolide export protein MacA	snp	G	T	729934	missense variant	MODERATE	0	0	0	0	0	0	0	0	0	0	0	0	0	0	0	0	0	0	0	0	0	0	0	0	0	0	0	0	0	0	0	0	0	0	0	0	0	0	0	0	0
MRSN752019_03160	madA	Acetyl-S-ACP:malonate ACP transferase	snp	G	T	3382940	synonymous variant	LOW	0	0	0	0	0	0	0	0	0	0	0	0	0	0	0	0	0	0	0	0	0	0	0	0	0	0	0	0	0	0	0	0	0	0	0	0	0	0	0	0	0
MRSN752019_03157	madC	Malonyl-S-ACP:biotin-protein carboxyltransferase MADC	snp	C	T	3381431	missense variant	MODERATE	0	0	0	0	0	0	0	0	0	0	0	0	0	0	0	0	0	0	0	0	0	0	0	0	0	0	0	0	0	0	0	0	0	0	0	0	0	0	0	0	0
MRSN752019_02486	maeB	NADP-dependent malic enzyme	snp	G	T	2623280	missense variant	MODERATE	0	0	0	0	0	0	0	0	0	0	0	0	0	0	0	0	0	0	0	0	0	0	0	0	0	0	0	0	0	0	0	0	0	0	0	0	0	0	0	0	0
MRSN752019_01282	malP_3	Maltodextrin phosphorylase	snp	T	C	1377520	missense variant	MODERATE	0	0	0	0	0	0	0	0	0	0	0	0	0	0	0	0	0	0	0	0	0	0	1	0	0	0	0	0	0	0	0	0	0	0	1	1	0	0	0	0	0
MRSN752019_01289	malT_2	HTH-type transcriptional regulator MalT	snp	A	T	1383648	missense variant	MODERATE	0	0	0	0	0	0	0	0	0	0	0	0	0	0	0	0	0	0	1	0	0	0	0	0	0	0	0	0	0	0	0	0	0	0	0	0	0	0	0	0	0
MRSN752019_01289	malT_2	HTH-type transcriptional regulator MalT	snp	C	T	1386052	missense variant	MODERATE	0	0	0	0	0	0	0	0	0	0	0	0	0	0	0	0	0	0	0	0	0	0	0	0	1	0	0	0	0	0	0	0	0	0	0	0	0	0	0	0	0
MRSN752019_04032	manC1	Mannose-1-phosphate guanylyltransferase 1	snp	C	A	4299457	missense variant	MODERATE	0	0	0	0	1	0	0	0	0	0	0	0	0	0	0	0	0	0	0	0	0	0	0	0	0	0	0	0	0	0	0	0	0	0	0	0	0	0	0	0	0
MRSN752019_03386	manY	PTS system mannose-specific EIIC component	ins	G	GGT	3618999	frameshift variant, stop gained	HIGH	0	0	0	0	0	0	0	0	0	0	0	0	0	0	0	0	0	0	0	0	0	0	0	0	0	0	0	0	1	0	1	0	0	0	0	0	0	0	0	0	0
MRSN752019_03158	mdcC	Malonate decarboxylase acyl carrier protein	snp	C	A	3381636	missense variant	MODERATE	0	0	0	0	0	0	0	0	0	0	0	0	0	0	0	0	0	0	0	0	0	0	0	0	0	0	0	0	0	0	0	0	0	0	0	0	0	0	0	0	0
MRSN752019_03154	mdcG	Phosphoribosyl-dephospho-CoA transferase	snp	C	T	3378702	synonymous variant	LOW	0	0	0	0	0	0	0	0	0	0	0	0	0	0	0	0	0	0	0	0	0	0	0	0	0	0	0	0	0	0	0	0	0	0	0	0	0	0	0	0	0
MRSN752019_04003	mdtC	Multidrug resistance protein MdtC	snp	G	A	4255357	synonymous variant	LOW	0	0	0	0	0	0	0	0	0	0	0	0	0	0	0	0	0	0	0	0	0	0	0	0	0	0	0	0	0	0	0	0	0	0	0	0	0	0	0	0	0
MRSN752019_01409	mdtN	Multidrug resistance protein MdtN	snp	G	A	1510205	synonymous variant	LOW	0	0	0	0	0	0	0	0	0	0	0	0	0	0	0	0	0	0	0	0	0	0	0	0	0	0	0	0	0	0	0	0	0	0	0	0	0	0	0	0	0
MRSN752019_01408	mdtO	Multidrug resistance protein MdtO	snp	T	G	1508428	missense variant	MODERATE	0	0	0	0	0	0	0	0	0	0	0	0	0	0	0	0	0	0	0	0	0	0	0	0	0	0	0	0	0	0	0	0	0	0	0	0	0	0	0	0	0
MRSN752019_01408	mdtO	Multidrug resistance protein MdtO	snp	C	T	1508287	missense variant	MODERATE	0	0	0	0	0	0	0	0	0	0	0	0	0	0	0	0	0	0	0	0	0	0	0	0	0	0	0	0	0	0	0	0	0	0	0	0	0	0	0	0	0
MRSN752019_04518	menH_4	2-succinyl-6-hydroxy-2%2C4-cyclohexadiene-1-carboxylate synthase	snp	G	A	4799298	synonymous variant	LOW	0	0	0	0	0	0	0	0	0	0	0	0	0	0	0	0	0	0	0	0	0	0	0	0	0	0	0	0	0	0	0	0	0	0	0	0	0	0	0	0	0
MRSN752019_04636	metF	5%2C10-methylenetetrahydrofolate reductase	snp	C	A	4943554	missense variant	MODERATE	0	0	0	0	0	0	0	0	0	0	0	0	0	0	0	0	0	0	0	0	0	0	0	0	0	0	0	0	0	0	0	0	0	0	0	0	0	0	0	0	0
MRSN752019_03258	metQ_3	D-methionine-binding lipoprotein MetQ	snp	A	G	3480677	missense variant	MODERATE	1	1	1	1	1	1	1	1	1	1	1	1	1	1	0	0	0	0	0	0	0	0	1	1	1	1	1	1	1	1	1	1	1	1	1	1	1	1	1	1	1
MRSN752019_01030	mexB	Multidrug resistance protein MexB	snp	C	T	1092337	missense variant	MODERATE	0	0	0	0	0	0	0	0	0	0	0	0	0	0	0	0	0	0	0	0	0	0	0	0	0	0	0	0	0	0	0	0	0	0	0	0	0	0	0	0	0
MRSN752019_03125	mglB	D-galactose-binding periplasmic protein	snp	C	A	3340238	missense variant	MODERATE	1	1	1	1	1	1	1	1	1	1	1	1	1	1	0	0	0	0	1	0	0	0	1	1	1	1	1	1	1	1	1	1	1	1	1	1	1	1	1	1	1
MRSN752019_03127	mglC	Galactoside transport system permease protein MglC	snp	T	A	3343111	missense variant	MODERATE	0	0	0	0	0	0	0	0	0	0	0	0	0	1	0	0	0	0	0	0	0	0	0	0	0	0	0	0	0	0	0	0	0	0	0	0	0	0	0	0	0
MRSN752019_02341	mlaD	Intermembrane phospholipid transport system binding protein MlaD	snp	A	G	2457498	missense variant	MODERATE	0	0	0	0	0	0	0	0	0	0	0	0	0	0	0	0	0	0	0	0	0	0	0	0	0	0	0	0	0	0	0	0	0	0	0	0	0	0	0	0	0
MRSN752019_00876	mltG	Endolytic murein transglycosylase	snp	G	C	927571	missense variant	MODERATE	0	0	0	0	0	0	0	0	0	0	0	0	0	0	0	0	0	0	0	0	0	0	0	0	0	0	0	0	0	0	0	0	0	0	0	0	0	0	0	0	0
MRSN752019_00556	modA	Molybdate-binding protein ModA	snp	C	G	572730	missense variant	MODERATE	1	1	1	1	1	1	1	1	1	1	1	1	1	1	0	0	0	0	0	0	0	0	0	0	0	0	0	0	0	0	0	0	0	0	0	0	0	0	0	0	0
MRSN752019_05413	mph(A)	Mph(A) family macrolide 2'-phosphotransferase	del	CGCAGCGGAA	C	5744721	conservative inframe deletion	MODERATE	0	0	0	0	1	1	0	0	0	0	0	0	0	0	0	0	0	0	0	0	0	0	0	0	0	0	0	0	0	0	0	0	0	0	0	0	0	0	0	0	0
MRSN752019_01689	mprA	Transcriptional repressor MprA	snp	T	G	1808496	missense variant	MODERATE	0	0	0	0	0	0	0	0	0	0	0	0	0	0	0	0	0	0	0	0	0	0	0	0	0	0	0	0	0	0	0	0	0	0	0	0	0	0	0	0	0
MRSN752019_00422	mtnA	Methylthioribose-1-phosphate isomerase	snp	C	T	431968	synonymous variant	LOW	0	0	0	0	0	0	0	0	0	0	0	0	0	0	0	0	0	0	0	0	0	0	0	0	0	0	0	0	0	1	0	0	0	0	0	0	0	0	0	0	0
MRSN752019_05452	murB	UDP-N-acetylenolpyruvoylglucosamine reductase	snp	A	C	5793973	synonymous variant	LOW	0	0	0	0	0	0	0	0	0	0	0	0	0	0	0	0	0	0	0	0	0	0	0	0	0	0	0	0	0	0	0	0	0	0	0	0	0	0	0	0	0
MRSN752019_00489	nagD	Ribonucleotide monophosphatase NagD	snp	C	A	501967	missense variant	MODERATE	0	0	0	0	0	0	0	0	0	0	0	0	0	0	0	0	0	0	0	0	0	0	0	0	0	0	0	0	0	0	0	0	0	0	0	0	0	0	0	0	0
MRSN752019_02634	narG	Respiratory nitrate reductase 1 alpha chain	snp	G	A	2779289	missense variant	MODERATE	0	0	0	0	0	0	0	0	0	0	0	0	0	0	0	0	0	0	0	0	0	0	0	0	0	0	1	0	0	0	0	0	0	0	0	0	0	0	0	0	0
MRSN752019_02633	narK	Nitrate/nitrite transporter NarK	snp	G	T	2776596	missense variant	MODERATE	1	1	1	1	0	0	0	0	0	0	0	0	0	0	0	0	0	0	0	0	0	0	0	0	0	0	0	0	0	0	0	0	0	0	0	0	0	0	0	0	0
MRSN752019_02631	narL	Nitrate/nitrite response regulator protein NarL	snp	G	T	2773159	missense variant	MODERATE	0	0	0	0	0	0	0	0	0	0	0	0	0	0	0	0	0	0	0	0	0	0	0	0	0	0	0	0	0	0	0	0	0	0	0	0	0	0	0	0	0
MRSN752019_02632	narX	Nitrate/nitrite sensor protein NarX	snp	G	A	2774231	stop gained	HIGH	0	0	0	0	0	0	0	0	0	0	0	0	0	0	0	0	0	0	0	0	0	0	0	0	0	0	0	0	0	0	0	0	0	0	0	0	0	0	0	0	0
MRSN752019_02718	nicS	HTH-type transcriptional repressor NicS	snp	C	A	2867506	synonymous variant	LOW	0	1	1	0	0	0	0	0	0	0	0	0	0	0	0	0	0	0	0	0	0	0	0	0	0	0	0	0	0	0	0	0	0	0	0	0	0	0	0	0	0
MRSN752019_04188	nifJ	Pyruvate-flavodoxin oxidoreductase	snp	T	C	4468675	synonymous variant	LOW	1	1	1	1	1	1	1	1	1	1	1	1	1	1	0	0	0	0	0	0	0	0	0	0	0	0	0	0	0	0	0	0	0	0	0	0	0	0	0	0	0
MRSN752019_01223	nikE	Nickel import ATP-binding protein NikE	snp	C	T	1313463	synonymous variant	LOW	0	0	0	0	0	0	0	0	0	0	0	0	0	0	0	0	0	0	0	0	0	0	0	0	0	0	0	0	0	1	0	0	0	0	0	0	0	0	0	0	0
MRSN752019_01393	nodD2_1	Nodulation protein D 2	snp	C	A	1495105	missense variant	MODERATE	0	0	0	0	0	0	0	0	0	0	0	0	0	0	0	0	0	0	0	0	0	0	0	0	0	0	0	0	0	0	0	0	0	0	0	0	0	0	0	0	0
MRSN752019_02575	norR_4	Anaerobic nitric oxide reductase transcription regulator NorR	snp	G	T	2711247	missense variant	MODERATE	0	0	0	0	0	0	0	0	0	0	0	0	0	0	0	0	0	1	0	0	0	1	0	0	0	0	0	0	0	0	0	0	0	0	0	0	0	0	0	0	0
MRSN752019_04788	nqrF	Na(+)-translocating NADH-quinone reductase subunit F	snp	G	A	5106585	synonymous variant	LOW	0	0	0	0	0	0	0	0	0	0	0	0	0	0	0	0	0	1	0	0	0	1	0	0	0	0	0	0	0	0	0	0	0	0	0	0	0	0	0	0	0
MRSN752019_03045	nuoL	NADH-quinone oxidoreductase subunit L	snp	C	T	3238625	missense variant	MODERATE	0	0	0	0	0	0	0	0	0	0	0	0	0	0	0	0	0	0	0	0	0	0	0	0	0	0	0	0	0	0	0	0	0	0	0	0	0	0	0	0	0
MRSN752019_03047	nuoN	NADH-quinone oxidoreductase subunit N	snp	C	A	3242795	synonymous variant	LOW	1	1	1	1	0	0	0	0	0	0	0	0	0	0	0	0	0	0	0	0	0	0	0	0	0	0	0	0	0	0	0	0	0	0	0	0	0	0	0	0	0
MRSN752019_02111	nupG	Nucleoside permease NupG	snp	T	C	2235351	missense variant	MODERATE	0	0	0	0	1	1	0	0	0	0	0	0	0	0	0	0	0	0	0	0	0	0	0	0	0	0	0	0	0	0	0	0	0	0	0	0	0	0	0	0	0
MRSN752019_03325	ompA_2	Outer membrane protein A	snp	T	C	3550628	missense variant	MODERATE	0	0	0	0	0	0	0	0	0	0	0	0	0	0	0	0	0	0	0	0	0	0	0	0	0	0	0	0	0	0	0	0	0	0	0	0	0	0	0	0	0
MRSN752019_03077	ompC	Outer membrane porin C	snp	C	A	3282741	synonymous variant	LOW	0	0	0	0	0	0	0	0	0	0	0	0	0	0	0	0	0	0	0	0	0	0	0	0	0	0	0	0	0	0	0	0	0	0	0	0	0	0	0	0	0
MRSN752019_03077	ompC	Outer membrane porin C	del	ACATGTCCACCTATG	A	3283328	frameshift variant	HIGH	0	0	0	0	0	0	0	0	0	0	0	0	0	0	0	0	0	0	0	0	0	0	0	0	0	0	0	0	0	0	0	0	0	0	0	0	0	0	0	0	0
MRSN752019_03077	ompC	Outer membrane porin C	complex	GTA	AT	3282857	frameshift variant, missense variant	HIGH	0	0	0	0	0	0	0	0	0	0	0	0	0	0	0	0	0	0	1	0	0	0	0	0	0	0	0	0	0	0	0	0	0	0	0	0	0	0	0	0	0
MRSN752019_03077	ompC	Outer membrane porin C	snp	C	T	3282364	synonymous variant	LOW	0	0	0	0	0	0	0	0	0	0	0	0	0	0	0	0	0	0	0	0	0	0	0	0	0	0	0	0	0	0	0	0	0	0	0	0	0	0	0	0	0
MRSN752019_01990	ompR_2	Transcriptional regulatory protein OmpR	snp	G	T	2110610	missense variant	MODERATE	1	1	1	1	0	0	0	0	0	0	0	0	0	0	0	0	0	0	0	0	0	0	0	0	0	0	0	0	0	0	0	0	0	0	0	0	0	0	0	0	0
MRSN752019_04147	oprM_3	Outer membrane protein OprM	del	AGCC	A	4422798	conservative inframe deletion	MODERATE	0	0	0	0	0	0	1	1	1	1	1	1	1	0	0	0	0	0	0	0	0	0	0	0	0	0	0	0	0	0	0	0	0	0	0	0	0	0	0	0	0
MRSN752019_02904	outO	Type 4 prepilin-like proteins leader peptide-processing enzyme	snp	T	C	3083818	missense variant	MODERATE	1	1	1	1	0	0	0	0	0	0	0	0	0	0	0	0	0	0	0	0	0	0	0	0	0	0	0	0	0	0	0	0	0	0	0	0	0	0	0	0	0
MRSN752019_02050	oxlT	Oxalate:formate antiporter	snp	A	G	2172806	missense variant	MODERATE	0	0	0	0	0	0	0	0	0	0	0	0	0	0	0	0	0	0	0	0	0	0	0	0	0	0	0	0	0	0	0	0	0	0	0	0	0	0	0	0	0
MRSN752019_01331	pabA	Aminodeoxychorismate synthase component 2	snp	T	A	1433363	missense variant	MODERATE	1	1	1	1	1	1	1	1	1	1	1	1	1	1	0	0	0	0	0	0	0	0	0	0	0	0	0	0	0	0	0	0	0	0	0	0	0	0	0	0	0
MRSN752019_03380	pabB	Aminodeoxychorismate synthase component 1	snp	A	C	3610431	missense variant	MODERATE	0	0	0	0	0	0	0	0	0	0	0	0	0	0	0	0	0	0	0	0	0	0	0	0	0	0	0	0	0	0	0	0	0	0	0	0	1	0	0	0	0
MRSN752019_00540	pal_1	Peptidoglycan-associated lipoprotein	ins	T	TGCAGATGCA	557075	conservative inframe insertion	MODERATE	0	0	0	0	0	0	0	0	0	0	0	0	0	0	0	0	0	0	0	0	0	0	0	0	0	0	1	0	0	1	0	0	1	1	0	0	0	0	0	0	0
MRSN752019_01754	pal_2	Peptidoglycan-associated lipoprotein	snp	T	A	1870922	missense variant	MODERATE	1	1	1	1	1	1	1	1	1	1	1	1	1	1	0	0	0	0	0	0	0	0	1	1	1	1	1	1	1	1	1	1	1	1	1	1	1	1	1	1	1
MRSN752019_00095	panE	2-dehydropantoate 2-reductase	snp	G	T	93746	synonymous variant	LOW	0	0	0	0	0	0	0	0	0	0	0	0	0	0	0	0	0	0	0	0	0	0	0	0	0	0	0	1	0	0	0	1	1	1	0	0	1	0	0	0	0
MRSN752019_04753	papC_2	Outer membrane usher protein PapC	snp	C	A	5066430	synonymous variant	LOW	1	1	1	1	1	1	1	1	1	1	1	1	1	1	0	0	0	0	0	0	0	0	0	0	0	0	0	0	0	0	0	0	0	0	0	0	0	0	0	0	0
MRSN752019_00464	pbp2	Peptidoglycan D%2CD-transpeptidase MrdA	snp	C	T	475763	missense variant	MODERATE	0	0	0	0	0	0	0	0	0	0	0	0	0	0	0	0	0	0	0	0	0	0	0	0	0	0	0	0	0	0	0	0	0	0	0	0	0	0	0	0	0
MRSN752019_00464	pbp2	Peptidoglycan D%2CD-transpeptidase MrdA	snp	T	G	476266	missense variant	MODERATE	0	0	0	0	0	0	0	0	0	0	0	0	0	0	0	0	0	0	0	0	0	0	0	0	0	0	0	0	0	0	0	0	0	0	0	0	0	0	0	0	0
MRSN752019_02842	pbp3	Peptidoglycan D%2CD-transpeptidase FtsI	snp	C	T	3013457	missense variant	MODERATE	0	0	0	0	0	0	0	0	0	0	0	0	0	0	0	0	0	0	0	0	0	0	0	0	0	1	0	1	0	1	0	1	1	1	0	0	1	0	0	0	0
MRSN752019_02842	pbp3	Peptidoglycan D%2CD-transpeptidase FtsI	snp	G	A	3013648	missense variant	MODERATE	0	0	0	0	0	0	0	0	0	0	0	0	0	0	0	0	0	0	0	0	0	0	0	0	0	0	0	0	0	0	0	0	0	0	0	0	0	0	0	0	0
MRSN752019_02842	pbp3	Peptidoglycan D%2CD-transpeptidase FtsI	snp	C	A	3013286	missense variant	MODERATE	0	0	0	0	0	0	0	0	0	0	0	0	0	0	0	0	0	0	0	0	0	0	0	0	0	0	0	0	0	0	0	0	0	0	0	0	0	0	0	0	0
MRSN752019_04089	pcaB	3-carboxy-cis%2Ccis-muconate cycloisomerase	snp	G	A	4361531	missense variant	MODERATE	0	0	0	0	0	0	0	0	0	0	0	0	0	0	0	0	0	0	0	0	0	0	0	0	0	0	0	0	0	0	0	0	0	0	0	0	0	0	0	0	0
MRSN752019_01846	pcaH	Protocatechuate 3%2C4-dioxygenase beta chain	snp	C	T	1960874	missense variant	MODERATE	0	0	0	1	0	0	0	0	0	0	0	0	0	0	0	0	0	0	0	0	0	0	0	0	0	0	0	0	0	0	0	0	0	0	0	0	0	0	0	0	0
MRSN752019_01017	pcaK_2	4-hydroxybenzoate transporter PcaK	snp	G	A	1077956	synonymous variant	LOW	0	0	0	0	0	0	0	0	0	0	0	0	0	0	0	0	0	0	0	0	0	0	0	0	0	0	0	0	0	0	0	0	0	0	0	0	0	0	0	0	0
MRSN752019_00105	pcaR_1	Pca regulon regulatory protein	snp	T	A	105613	intergenic region	MODIFIER	0	0	0	0	0	0	0	0	0	0	0	0	0	0	0	0	0	0	0	0	0	0	0	0	0	0	0	0	0	0	0	0	0	0	0	0	0	0	0	0	0
MRSN752019_01304	pckA_1	Phosphoenolpyruvate carboxykinase (ATP)	snp	T	C	1404229	missense variant	MODERATE	0	0	0	0	0	0	0	0	1	0	1	0	0	0	0	0	0	0	0	0	0	0	0	0	0	0	0	0	0	0	0	0	0	0	0	0	0	0	0	0	0
MRSN752019_02536	pdeA	putative cyclic di-GMP phosphodiesterase PdeA	snp	A	T	2667903	missense variant	MODERATE	0	0	0	0	0	0	0	0	0	0	0	0	0	0	0	0	0	0	0	0	0	0	1	0	0	0	0	0	0	0	0	0	0	0	1	1	0	0	0	0	0
MRSN752019_00142	pdeB	putative cyclic di-GMP phosphodiesterase PdeB	snp	T	A	143739	missense variant	MODERATE	0	0	0	0	0	0	0	0	0	0	0	0	0	0	0	0	0	0	0	0	0	0	0	0	0	0	0	0	0	0	0	0	0	0	0	0	0	0	0	0	0
MRSN752019_04276	pdeC	putative cyclic di-GMP phosphodiesterase PdeC	snp	T	C	4563971	synonymous variant	LOW	0	0	0	0	0	0	0	0	0	0	0	0	0	0	0	0	0	0	0	0	0	0	0	0	0	0	0	0	0	0	0	0	0	0	0	0	0	0	0	0	0
MRSN752019_00787	pdeG_2	putative cyclic di-GMP phosphodiesterase PdeG	snp	T	A	838822	missense variant	MODERATE	0	0	0	0	0	0	0	0	0	0	0	0	0	0	0	0	0	0	0	0	0	0	0	0	0	0	0	0	0	0	0	0	0	0	0	0	0	0	0	0	0
MRSN752019_03104	pdeN	putative cyclic di-GMP phosphodiesterase PdeN	snp	A	C	3313351	missense variant	MODERATE	0	0	0	0	0	0	0	0	0	0	0	0	0	0	0	0	0	0	0	0	0	0	0	0	0	0	0	0	0	0	0	0	0	0	1	1	0	0	0	0	0
MRSN752019_03104	pdeN	putative cyclic di-GMP phosphodiesterase PdeN	snp	G	A	3312650	stop gained	HIGH	0	0	0	0	0	0	0	0	0	0	0	0	0	0	0	0	0	0	0	0	0	0	0	0	0	0	0	0	0	0	0	0	0	0	0	0	0	0	0	0	0
MRSN752019_01503	pduC	Propanediol dehydratase large subunit	snp	T	C	1610558	missense variant	MODERATE	0	0	0	0	0	0	0	0	0	0	0	0	0	0	0	0	0	0	0	0	0	0	0	0	0	0	0	0	0	1	0	0	0	0	0	0	0	0	0	0	0
MRSN752019_03235	pdxA2_2	D-threonate 4-phosphate dehydrogenase	snp	A	C	3458289	missense variant	MODERATE	0	0	0	0	0	0	0	0	0	0	0	0	0	0	0	0	0	0	0	0	0	0	0	0	0	0	0	0	0	0	0	0	0	0	0	0	0	0	0	0	0
MRSN752019_00752	pepN	Aminopeptidase N	snp	T	A	801964	missense variant	MODERATE	0	0	0	0	0	0	0	0	0	0	0	0	0	0	0	0	0	0	0	0	0	0	0	0	0	0	0	0	0	0	0	0	0	0	0	0	0	0	0	0	0
MRSN752019_03853	pfeA	Ferric enterobactin receptor	snp	G	T	4107734	missense variant	MODERATE	0	0	0	0	0	0	0	0	0	0	0	0	0	0	0	0	0	0	0	0	0	0	0	0	0	0	0	0	0	0	0	0	0	0	0	0	0	0	0	0	0
MRSN752019_03491	pgaB	Poly-beta-1%2C6-N-acetyl-D-glucosamine N-deacetylase	snp	T	A	3723604	missense variant	MODERATE	0	0	0	0	0	0	0	0	0	0	0	0	0	0	0	0	0	0	0	0	0	0	0	0	0	0	0	0	0	0	0	0	0	0	0	0	0	0	0	0	0
MRSN752019_03491	pgaB	Poly-beta-1%2C6-N-acetyl-D-glucosamine N-deacetylase	snp	C	A	3723809	synonymous variant	LOW	0	0	0	0	0	0	0	0	0	0	0	0	0	0	0	0	0	0	0	0	0	0	0	0	0	0	0	0	0	0	0	0	0	0	0	0	0	0	0	0	0
MRSN752019_04046	pglA	N%2CN'-diacetylbacillosaminyl-diphospho-undecaprenol alpha-1%2C3-N-acetylgalactosaminyltransferase	snp	G	A	4316703	missense variant	MODERATE	0	0	0	0	0	0	0	0	0	0	0	0	0	0	0	0	0	0	0	0	0	0	0	0	0	0	0	0	1	0	1	0	0	0	0	0	0	0	0	0	0
MRSN752019_04046	pglA	N%2CN'-diacetylbacillosaminyl-diphospho-undecaprenol alpha-1%2C3-N-acetylgalactosaminyltransferase	del	GA	G	4316829	frameshift variant	HIGH	0	0	0	0	0	0	0	0	0	0	0	0	0	0	0	0	0	0	0	0	0	0	0	0	0	0	0	0	0	0	0	0	0	0	0	0	0	0	0	0	0
MRSN752019_04046	pglA	N%2CN'-diacetylbacillosaminyl-diphospho-undecaprenol alpha-1%2C3-N-acetylgalactosaminyltransferase	ins	T	TTGATAA	4317294	disruptive inframe insertion	MODERATE	0	0	0	0	0	0	0	0	0	0	0	0	0	0	0	0	0	0	0	0	0	0	0	0	0	0	0	0	0	0	0	0	0	0	0	0	0	0	0	0	0
MRSN752019_04508	pgrR_10	HTH-type transcriptional regulator PgrR	del	CA	C	4789043	frameshift variant	HIGH	1	1	1	1	0	0	0	0	0	0	0	0	0	0	0	0	0	0	0	0	0	0	0	0	0	0	0	0	0	0	0	0	0	0	0	0	0	0	0	0	0
MRSN752019_04508	pgrR_10	HTH-type transcriptional regulator PgrR	snp	C	G	4788627	missense variant	MODERATE	0	0	0	0	0	0	0	0	0	0	0	0	0	0	0	0	0	0	0	0	0	0	0	0	0	0	0	0	0	0	0	0	0	0	0	0	0	1	0	0	0
MRSN752019_00001	phnE	Phosphate-import permease protein PhnE	del	AG	A	326	frameshift variant	HIGH	0	0	0	0	0	0	0	0	0	0	0	0	0	0	0	0	0	0	0	0	0	0	0	0	0	0	0	0	0	0	0	0	0	0	0	0	0	0	0	0	0
MRSN752019_01009	phnT	Putative 2-aminoethylphosphonate import ATP-binding protein PhnT	snp	C	A	1069971	missense variant	MODERATE	0	0	0	0	0	0	0	0	0	0	0	0	0	0	0	0	0	0	0	0	0	0	0	0	0	0	0	0	0	0	0	0	0	0	0	0	0	0	0	0	0
MRSN752019_05150	phoP_3	Virulence transcriptional regulatory protein PhoP	snp	C	G	5482578	synonymous variant	LOW	0	0	0	0	1	1	0	0	0	0	0	0	0	0	0	0	0	0	0	0	0	0	0	0	0	0	0	0	0	0	0	0	0	0	0	0	0	0	0	0	0
MRSN752019_05151	phoQ	Sensor protein PhoQ	snp	A	G	5483271	missense variant	MODERATE	0	0	0	0	0	0	0	0	0	0	0	0	0	0	0	0	0	0	0	0	0	0	0	0	0	0	0	0	0	0	0	0	0	0	0	0	0	0	0	0	0
MRSN752019_00057	phoR	Phosphate regulon sensor protein PhoR	snp	T	C	58047	intergenic region	MODIFIER	0	0	0	0	1	1	0	0	0	0	0	0	0	0	0	0	0	0	0	0	0	0	0	0	0	0	0	0	0	0	0	0	0	0	0	0	0	0	0	0	0
MRSN752019_02140	plsC	1-acyl-sn-glycerol-3-phosphate acyltransferase	snp	C	G	2266057	missense variant	MODERATE	0	0	0	0	1	0	0	0	0	0	0	0	0	0	0	0	0	0	0	0	0	0	0	0	0	0	0	0	0	0	0	0	0	0	0	0	0	0	0	0	0
MRSN752019_03255	pnoA	Nitronate monooxygenase	snp	C	A	3477979	missense variant	MODERATE	1	1	1	1	1	1	1	1	1	1	1	1	1	1	0	0	0	0	0	0	0	0	1	1	1	1	1	1	1	1	1	1	1	1	1	1	1	1	1	1	1
MRSN752019_03255	pnoA	Nitronate monooxygenase	snp	G	C	3477941	missense variant	MODERATE	0	0	0	0	0	0	0	0	0	0	0	0	0	0	0	0	0	0	0	1	0	0	0	0	0	0	0	0	0	0	0	0	0	0	0	0	0	0	0	0	0
MRSN752019_02763	potA_3	Spermidine/putrescine import ATP-binding protein PotA	snp	A	G	2918047	missense variant	MODERATE	0	0	0	0	0	0	0	0	0	0	0	0	0	0	0	0	0	0	0	0	0	0	0	0	0	0	0	1	0	0	0	1	1	1	0	0	1	0	0	0	0
MRSN752019_05155	potB	Spermidine/putrescine transport system permease protein PotB	snp	A	T	5488878	missense variant	MODERATE	0	0	0	0	0	0	0	0	0	0	0	0	0	0	0	0	0	0	0	0	0	0	0	0	0	0	0	0	0	0	0	0	0	0	0	0	0	0	0	0	0
MRSN752019_00764	pqiB	Intermembrane transport protein PqiB	snp	G	A	817603	missense variant	MODERATE	0	0	0	0	1	1	0	0	0	0	0	0	0	1	0	0	0	0	0	0	0	0	0	0	0	0	0	0	0	0	0	0	0	0	0	0	0	0	0	0	0
MRSN752019_00764	pqiB	Intermembrane transport protein PqiB	snp	G	A	818618	synonymous variant	LOW	0	0	0	0	1	1	0	0	0	0	0	0	0	1	0	0	0	0	0	0	0	0	0	0	0	0	0	0	0	0	0	0	0	0	0	0	0	0	0	0	0
MRSN752019_01984	pqqE	PqqA peptide cyclase	snp	C	T	2105652	missense variant	MODERATE	1	1	1	1	0	0	0	0	0	0	0	0	0	0	0	0	0	0	0	0	0	0	0	0	0	0	0	0	0	0	0	0	0	0	0	0	0	0	0	0	0
MRSN752019_02610	prs	Ribose-phosphate pyrophosphokinase	snp	A	G	2749499	missense variant	MODERATE	0	0	0	0	0	0	0	0	0	0	0	0	0	0	0	0	0	0	0	0	0	0	0	0	0	0	0	0	0	0	0	0	0	0	0	0	0	0	0	0	0
MRSN752019_03530	psd	Phosphatidylserine decarboxylase proenzyme	snp	A	C	3769587	missense variant	MODERATE	1	1	1	0	0	0	0	0	0	0	0	0	0	0	0	0	0	0	0	0	0	0	0	0	0	0	0	0	0	0	0	0	0	0	0	0	0	0	0	0	0
MRSN752019_02917	pulA	Pullulanase	snp	C	A	3097097	missense variant	MODERATE	0	0	0	0	0	0	0	0	0	0	0	0	0	0	0	0	0	0	0	0	0	0	0	0	0	0	0	0	0	0	0	0	0	0	0	0	0	0	0	0	0
MRSN752019_02915	pulD	Secretin PulD	snp	G	C	3092679	missense variant	MODERATE	0	0	0	0	0	0	0	0	0	0	0	0	0	0	0	0	0	0	0	0	0	0	0	0	0	0	0	0	0	0	0	0	0	0	0	0	0	0	0	0	0
MRSN752019_00821	putA	Bifunctional protein PutA	snp	A	C	871703	missense variant	MODERATE	0	0	0	0	0	0	0	0	0	0	0	0	0	0	0	0	0	0	0	0	0	0	0	0	0	0	0	0	0	0	0	0	0	0	0	0	0	0	0	0	0
MRSN752019_02716	pykF	Pyruvate kinase I	snp	T	C	2865636	missense variant	MODERATE	0	0	0	0	0	0	0	0	0	0	0	0	0	0	0	0	0	0	0	0	0	0	0	0	0	0	0	0	0	0	0	0	0	0	0	0	0	0	0	0	0
MRSN752019_00349	ramA	Regulatory protein SoxS	snp	G	A	345880	missense variant	MODERATE	0	0	0	0	0	0	0	0	0	0	0	0	0	0	0	0	0	0	0	0	0	0	0	0	0	0	0	0	0	0	0	0	0	0	0	0	0	1	0	0	1
MRSN752019_00349	ramA	Regulatory protein SoxS	snp	C	T	345673	missense variant	MODERATE	0	0	0	0	0	0	0	0	0	0	0	0	0	0	0	0	0	0	0	0	0	0	0	0	0	0	0	0	0	1	0	0	0	0	0	0	0	0	0	0	0
MRSN752019_00349	ramA	Regulatory protein SoxS	snp	C	T	345879	missense variant	MODERATE	0	0	0	0	0	0	0	0	0	0	0	0	0	0	0	0	0	0	0	0	0	0	0	0	0	0	0	0	0	0	0	0	0	0	0	0	0	0	0	0	0
MRSN752019_00347	ramR	hypothetical protein	snp	G	A	343920	stop gained	HIGH	0	0	0	0	0	0	0	0	0	0	0	0	0	0	0	0	0	0	0	0	0	0	0	0	0	0	0	0	0	1	0	0	0	0	0	0	0	0	0	0	0
MRSN752019_00347	ramR	hypothetical protein	del	CACCAG	C	344083	frameshift variant	HIGH	0	0	0	0	0	0	0	0	0	0	0	0	0	0	0	0	0	1	0	0	0	1	0	0	0	0	0	0	0	0	0	0	0	0	0	0	0	0	0	0	0
MRSN752019_00347	ramR	hypothetical protein	snp	G	T	344030	missense variant	MODERATE	0	0	0	0	0	0	0	0	0	0	0	0	0	0	0	0	0	0	0	0	0	0	0	0	0	0	0	0	0	0	0	0	0	0	0	0	0	0	0	0	0
MRSN752019_00347	ramR	hypothetical protein	snp	G	A	344135	missense variant	MODERATE	1	0	0	0	0	0	0	0	0	0	0	0	0	0	0	0	0	0	0	0	0	0	0	0	0	0	0	0	0	0	0	0	0	0	0	0	0	0	0	0	0
MRSN752019_00918	ravA	ATPase RavA	snp	G	T	972262	missense variant	MODERATE	0	0	0	0	0	0	0	0	0	0	0	0	0	0	0	0	0	0	0	0	0	0	0	0	0	0	0	0	0	0	0	0	0	0	0	0	0	0	0	0	0
MRSN752019_00434	rbsC_4	Ribose import permease protein RbsC	snp	T	G	445761	missense variant	MODERATE	0	0	0	0	0	0	1	1	1	1	1	1	1	0	0	0	0	0	0	0	0	0	0	0	0	0	0	0	0	0	0	0	0	0	0	0	0	0	0	0	0
MRSN752019_00426	rbsR_2	Ribose operon repressor	snp	C	T	436247	missense variant	MODERATE	0	0	0	0	1	1	0	0	0	0	0	0	0	0	0	0	0	0	0	0	0	0	0	0	0	0	0	0	0	0	0	0	0	0	0	0	0	0	0	0	0
MRSN752019_04496	rdgC_2	Recombination-associated protein RdgC	snp	A	C	4781607	stop lost, splice region variant	HIGH	0	0	0	0	0	0	0	0	0	0	0	0	0	0	0	0	0	0	0	0	0	0	0	0	0	0	0	0	0	0	0	0	0	0	0	0	0	0	0	0	0
MRSN752019_04496	rdgC_2	Recombination-associated protein RdgC	snp	T	G	4781084	missense variant	MODERATE	0	0	0	0	0	0	0	0	0	0	0	0	0	0	0	0	0	0	0	0	0	0	0	0	0	0	0	0	0	0	0	0	0	0	0	0	0	0	0	0	0
MRSN752019_04496	rdgC_2	Recombination-associated protein RdgC	snp	A	T	4781524	synonymous variant	LOW	0	0	0	0	0	0	0	0	0	0	0	0	0	0	0	0	0	0	0	0	0	0	0	0	0	0	0	0	0	0	0	0	0	0	0	0	0	0	0	0	0
MRSN752019_04496	rdgC_2	Recombination-associated protein RdgC	snp	C	T	4781518	synonymous variant	LOW	0	0	0	0	0	0	0	0	0	0	0	0	0	0	0	0	0	0	0	0	0	0	0	0	0	0	0	0	0	0	0	0	0	0	0	0	0	0	0	0	0
MRSN752019_04496	rdgC_2	Recombination-associated protein RdgC	snp	C	T	4781464	synonymous variant	LOW	0	0	0	0	0	0	0	0	0	0	0	0	0	0	0	0	0	0	0	0	0	0	0	0	0	0	0	0	0	0	0	0	0	0	0	0	0	0	0	0	0
MRSN752019_04496	rdgC_2	Recombination-associated protein RdgC	snp	C	G	4781384	missense variant	MODERATE	0	0	0	0	0	0	0	0	0	0	0	0	0	0	0	0	0	0	0	0	0	0	0	0	0	0	0	0	0	0	0	0	0	0	0	0	0	0	0	0	0
MRSN752019_04496	rdgC_2	Recombination-associated protein RdgC	complex	TTG	CTA	4781339	synonymous variant	LOW	0	0	0	0	0	0	0	0	0	0	0	0	0	0	0	0	0	0	0	0	0	0	0	0	0	0	0	0	0	0	0	0	0	0	0	0	0	0	0	0	0
MRSN752019_04496	rdgC_2	Recombination-associated protein RdgC	snp	G	A	4781326	synonymous variant	LOW	0	0	0	0	0	0	0	0	0	0	0	0	0	0	0	0	0	0	0	0	0	0	0	0	0	0	0	0	0	0	0	0	0	0	0	0	0	0	0	0	0
MRSN752019_04496	rdgC_2	Recombination-associated protein RdgC	complex	CAAT	AAAC	4781542	synonymous variant	LOW	0	0	0	0	0	0	0	0	0	0	0	0	0	0	0	0	0	0	0	0	0	0	0	0	0	0	0	0	0	0	0	0	0	0	0	0	0	0	0	0	0
MRSN752019_04496	rdgC_2	Recombination-associated protein RdgC	snp	C	A	4781296	synonymous variant	LOW	0	0	0	0	0	0	0	0	0	0	0	0	0	0	0	0	0	0	0	0	0	0	0	0	0	0	0	0	0	0	0	0	0	0	0	0	0	0	0	0	0
MRSN752019_04496	rdgC_2	Recombination-associated protein RdgC	snp	A	G	4781284	synonymous variant	LOW	0	0	0	0	0	0	0	0	0	0	0	0	0	0	0	0	0	0	0	0	0	0	0	0	0	0	0	0	0	0	0	0	0	0	0	0	0	0	0	0	0
MRSN752019_04496	rdgC_2	Recombination-associated protein RdgC	snp	T	C	4781203	synonymous variant	LOW	0	0	0	0	0	0	0	0	0	0	0	0	0	0	0	0	0	0	0	0	0	0	0	0	0	0	0	0	0	0	0	0	0	0	0	0	0	0	0	0	0
MRSN752019_04496	rdgC_2	Recombination-associated protein RdgC	complex	CCA	TCC	4781141	missense variant	MODERATE	0	0	0	0	0	0	0	0	0	0	0	0	0	0	0	0	0	0	0	0	0	0	0	0	0	0	0	0	0	0	0	0	0	0	0	0	0	0	0	0	0
MRSN752019_04496	rdgC_2	Recombination-associated protein RdgC	snp	G	T	4781125	synonymous variant	LOW	0	0	0	0	0	0	0	0	0	0	0	0	0	0	0	0	0	0	0	0	0	0	0	0	0	0	0	0	0	0	0	0	0	0	0	0	0	0	0	0	0
MRSN752019_04496	rdgC_2	Recombination-associated protein RdgC	snp	C	T	4781317	synonymous variant	LOW	0	0	0	0	0	0	0	0	0	0	0	0	0	0	0	0	0	0	0	0	0	0	0	0	0	0	0	0	0	0	0	0	0	0	0	0	0	0	0	0	0
MRSN752019_01479	recB	RecBCD enzyme subunit RecB	snp	G	A	1588119	missense variant	MODERATE	0	0	0	0	0	0	0	0	0	0	0	0	0	0	0	0	0	0	0	0	0	0	0	0	0	1	0	1	0	0	0	1	1	1	0	0	1	0	0	0	0
MRSN752019_01479	recB	RecBCD enzyme subunit RecB	snp	T	A	1586802	missense variant	MODERATE	0	0	0	0	0	0	0	0	0	0	0	0	0	0	0	0	0	0	0	0	0	0	0	0	0	0	0	0	0	0	0	0	0	0	0	0	0	0	0	0	0
MRSN752019_01480	recD	RecBCD enzyme subunit RecD	snp	T	C	1590392	missense variant	MODERATE	0	0	0	0	0	0	0	0	0	0	0	0	0	0	0	0	0	0	0	0	0	0	0	0	0	0	0	0	0	0	0	0	0	0	0	0	0	0	0	0	0
MRSN752019_04034	rffG_1	dTDP-glucose 4%2C6-dehydratase 2	snp	G	A	4301504	missense variant	MODERATE	0	0	0	0	0	0	0	0	0	0	0	0	0	0	0	1	0	0	0	1	0	0	0	0	0	0	0	0	0	0	0	0	0	0	0	0	0	0	0	0	0
MRSN752019_04610	rhaB	L-Rhamnulokinase	snp	G	T	4916011	missense variant	MODERATE	0	0	0	0	0	0	0	0	0	0	0	0	0	0	0	0	0	0	0	0	0	0	0	0	0	0	0	0	0	0	0	0	0	0	0	0	0	0	0	0	0
MRSN752019_02134	rhaS_4	HTH-type transcriptional activator RhaS	snp	T	A	2258450	missense variant	MODERATE	0	0	0	0	0	0	0	0	0	0	0	0	0	0	0	0	0	0	0	0	0	0	0	0	0	0	0	0	0	0	0	0	0	0	0	0	0	0	0	0	0
MRSN752019_03316	rhaS_8	HTH-type transcriptional activator RhaS	snp	C	T	3539233	missense variant	MODERATE	0	0	0	0	0	0	0	0	0	0	0	0	0	0	0	0	0	0	0	0	0	0	0	1	0	0	0	0	0	0	0	0	0	0	0	0	0	0	0	0	0
MRSN752019_04717	rhlB	ATP-dependent RNA helicase RhlB	snp	C	A	5031038	missense variant	MODERATE	0	0	0	0	0	0	0	0	0	0	0	0	0	0	0	0	0	0	0	0	0	0	0	0	0	0	0	0	0	0	0	0	0	0	0	0	0	0	0	0	0
MRSN752019_00083	ribD	Riboflavin biosynthesis protein RibD	snp	T	C	83065	missense variant	MODERATE	0	0	0	0	0	0	0	0	0	0	0	0	0	0	0	0	0	0	0	0	0	0	0	0	0	0	0	0	0	0	0	0	0	0	0	0	0	0	0	0	0
MRSN752019_00670	rimK	Ribosomal protein S6--L-glutamate ligase	snp	A	T	699722	missense variant	MODERATE	0	0	0	0	0	0	0	0	0	0	0	0	0	0	0	0	0	0	0	0	0	0	0	0	0	0	0	0	0	0	0	0	0	0	0	0	0	0	0	0	0
MRSN752019_01567	rlmD	23S rRNA (uracil(1939)-C(5))-methyltransferase RlmD	snp	T	A	1678717	missense variant	MODERATE	1	1	1	1	0	0	0	0	0	0	0	0	0	0	0	0	0	0	0	0	0	0	0	0	0	0	0	0	0	0	0	0	0	0	0	0	0	0	0	0	0
MRSN752019_00761	rlmL	Ribosomal RNA large subunit methyltransferase K/L	snp	A	T	812988	stop gained	HIGH	0	0	0	0	0	0	0	0	0	0	0	1	0	0	0	0	0	0	0	0	0	0	0	0	0	0	0	0	0	0	0	0	0	0	0	0	0	0	0	0	0
MRSN752019_00462	rlpA	Endolytic peptidoglycan transglycosylase RlpA	snp	C	T	473276	missense variant	MODERATE	0	0	0	0	0	0	0	0	0	0	0	0	0	0	1	1	1	1	0	1	1	1	0	0	0	0	0	0	0	0	0	0	0	0	0	0	0	0	0	0	0
MRSN752019_01733	rob_1	Right origin-binding protein	snp	C	T	1853800	missense variant	MODERATE	0	0	0	0	0	0	0	0	0	0	0	0	0	0	0	0	0	0	0	0	0	0	0	0	1	0	0	0	0	0	0	0	0	0	0	0	0	0	0	0	0
MRSN752019_03008	rocR	Arginine utilization regulatory protein RocR	snp	G	A	3200385	missense variant	MODERATE	0	0	0	0	0	0	0	0	0	0	0	0	0	0	0	0	0	0	0	0	0	0	0	0	1	0	0	0	0	0	0	0	0	0	0	0	0	0	0	0	0
MRSN752019_00348	romA	putative protein	snp	C	T	344592	stop gained	HIGH	0	0	0	0	0	0	0	0	0	0	0	0	0	0	0	0	0	0	0	0	0	0	0	0	0	0	0	0	0	0	0	0	0	0	0	0	0	0	0	0	0
MRSN752019_05354	rplF	50S ribosomal protein L6	snp	G	A	5687919	missense variant	MODERATE	0	0	0	0	1	1	0	0	0	0	0	0	0	0	0	0	0	0	0	0	0	0	0	0	0	0	0	0	0	0	0	0	0	0	0	0	0	0	0	0	0
MRSN752019_05363	rpoA	DNA-directed RNA polymerase subunit alpha	snp	A	T	5693347	missense variant	MODERATE	0	0	0	0	0	0	0	0	0	0	0	0	0	0	0	0	0	0	0	0	0	0	0	0	0	0	0	0	0	0	0	0	0	0	0	0	0	0	0	0	0
MRSN752019_05248	rpoB	DNA-directed RNA polymerase subunit beta	snp	A	T	5584297	missense variant	MODERATE	0	0	0	0	0	0	0	0	0	0	0	0	0	0	0	0	0	0	0	0	0	0	0	0	0	0	0	0	1	0	1	0	0	0	0	0	0	0	0	0	0
MRSN752019_03531	rsgA	Small ribosomal subunit biogenesis GTPase RsgA	snp	T	C	3771585	missense variant	MODERATE	0	0	0	0	0	0	0	0	0	0	0	0	0	0	0	0	0	0	0	0	0	0	0	0	0	0	0	0	0	0	0	0	0	0	0	0	0	0	0	0	0
MRSN752019_02094	rsmE	Ribosomal RNA small subunit methyltransferase E	snp	G	A	2221763	synonymous variant	LOW	0	0	0	0	0	0	0	0	0	0	0	0	0	0	0	0	0	0	0	0	0	0	0	0	0	0	0	0	0	0	0	0	0	0	0	0	0	0	0	0	0
MRSN752019_03184	rspR	HTH-type transcriptional repressor RspR	snp	C	T	3408035	missense variant	MODERATE	0	0	0	0	0	0	0	0	0	0	0	0	0	0	0	0	0	0	0	0	0	0	0	0	0	0	0	0	0	0	0	0	0	0	1	1	0	0	0	0	0
MRSN752019_02782	rstB_1	Sensor protein RstB	snp	A	G	2937165	missense variant	MODERATE	0	0	0	0	0	0	0	0	0	0	0	0	0	0	0	0	0	0	0	0	0	0	0	0	0	0	0	0	0	0	0	0	0	0	0	0	0	0	0	0	0
MRSN752019_04112	rstB_2	Sensor protein RstB	snp	A	T	4383556	missense variant	MODERATE	0	0	0	0	0	0	0	0	0	0	0	0	0	0	0	0	0	0	0	0	0	0	0	0	0	0	0	0	0	0	0	0	0	0	0	0	0	0	0	0	0
MRSN752019_00816	rutC_1	Putative aminoacrylate peracid reductase RutC	snp	G	T	865375	synonymous variant	LOW	0	0	0	0	0	0	0	0	0	0	0	0	0	0	0	0	0	0	0	0	0	0	0	0	0	0	0	0	0	0	0	0	0	0	0	0	0	0	0	0	0
MRSN752019_01447	sacA	Sucrose-6-phosphate hydrolase	snp	A	T	1547598	missense variant	MODERATE	0	0	0	0	0	0	0	0	0	0	0	0	0	0	0	0	0	0	0	0	0	0	0	0	0	0	0	0	0	0	0	0	0	0	0	0	0	0	0	0	0
MRSN752019_03670	sad_2	Succinate semialdehyde dehydrogenase [NAD(P)+] Sad	snp	G	A	3920851	missense variant	MODERATE	0	0	0	0	0	0	0	0	0	0	0	0	0	0	0	0	0	0	0	0	0	0	0	0	0	0	0	0	0	0	0	0	0	0	0	0	0	0	0	0	0
MRSN752019_05101	sapB	Putrescine export system permease protein SapB	del	TCTG	T	5438515	conservative inframe deletion	MODERATE	1	0	0	0	0	0	0	0	0	0	0	0	0	0	0	0	0	0	0	0	0	0	0	0	0	0	0	0	0	0	0	0	0	0	0	0	0	0	0	0	0
MRSN752019_00041	sbnD_1	Staphyloferrin B transporter	snp	C	A	41190	missense variant	MODERATE	0	0	0	0	0	0	0	0	0	0	0	0	0	0	0	0	0	0	0	0	0	0	0	0	0	0	0	0	0	0	0	0	0	0	0	0	0	0	0	0	0
MRSN752019_01894	scmP	N-acetylcysteine deacetylase	snp	C	A	2010542	synonymous variant	LOW	0	1	1	0	0	0	0	0	0	0	0	0	0	0	0	0	0	0	0	0	0	0	0	0	0	0	0	0	0	0	0	0	0	0	0	0	0	0	0	0	0
MRSN752019_01140	selB	Selenocysteine-specific elongation factor	snp	T	C	1205604	synonymous variant	LOW	1	1	1	1	1	1	1	1	1	1	1	1	1	1	0	0	0	0	0	0	0	0	0	0	0	0	0	0	0	0	0	0	0	0	0	0	0	0	0	0	0
MRSN752019_01140	selB	Selenocysteine-specific elongation factor	snp	G	A	1206660	synonymous variant	LOW	0	0	0	1	0	0	0	0	0	0	0	0	0	0	0	0	0	0	0	0	0	0	0	0	0	0	0	0	0	0	0	0	0	0	0	0	0	0	0	0	0
MRSN752019_00124	sgrR_1	HTH-type transcriptional regulator SgrR	snp	A	T	125960	missense variant	MODERATE	0	0	0	0	0	0	0	0	0	0	0	0	0	0	0	0	0	0	0	0	0	0	0	0	0	0	0	0	0	0	0	0	0	0	0	0	0	0	0	0	0
MRSN752019_02987	sixA	Phosphohistidine phosphatase SixA	snp	A	T	3178685	missense variant	MODERATE	0	0	0	0	0	0	0	0	0	0	0	0	0	0	0	0	0	0	0	0	0	0	0	0	0	0	0	0	0	0	0	0	0	0	0	0	0	0	0	0	0
MRSN752019_01813	slyA_1	Transcriptional regulator SlyA	del	CA	C	1929115	frameshift variant	HIGH	0	0	0	0	0	0	0	0	0	0	0	0	0	0	0	0	0	0	0	0	0	0	0	0	0	0	0	0	0	1	0	0	0	0	0	0	0	0	0	0	0
MRSN752019_04345	smc	Chromosome partition protein Smc	del	CCAA	C	4643497	disruptive inframe deletion	MODERATE	0	0	0	0	0	0	0	0	0	0	0	0	0	0	0	0	0	0	0	0	0	0	0	0	0	0	0	0	0	0	0	0	0	0	0	0	0	0	0	0	0
MRSN752019_01920	smvA	Methyl viologen resistance protein SmvA	snp	C	T	2038974	missense variant	MODERATE	0	0	0	0	0	0	0	0	0	0	0	0	0	0	0	0	0	0	0	0	0	0	0	0	0	0	0	0	0	0	0	0	0	0	0	0	0	0	0	0	0
MRSN752019_01798	sodB	Superoxide dismutase [Fe]	snp	T	A	1917405	synonymous variant	LOW	0	0	0	0	0	0	0	0	0	0	0	0	0	0	0	0	0	0	0	0	0	0	0	0	0	0	0	0	0	0	0	0	0	0	0	0	0	0	0	0	0
MRSN752019_02092	sprT	Protein SprT	snp	G	A	2219912	missense variant	MODERATE	0	0	0	0	0	0	0	0	0	0	0	0	0	0	0	0	0	0	0	0	0	0	0	0	0	0	0	0	0	0	0	0	0	0	0	0	0	0	0	0	0
MRSN752019_00756	ssuA_1	Putative aliphatic sulfonates-binding protein	snp	C	T	807085	missense variant	MODERATE	0	0	0	0	0	0	0	0	0	0	0	0	0	0	0	0	0	0	0	0	0	0	0	0	0	0	0	0	0	0	0	0	0	0	1	1	0	0	0	0	0
MRSN752019_00529	sucC	Succinate--CoA ligase [ADP-forming] subunit beta	snp	G	A	547335	synonymous variant	LOW	0	0	0	0	0	0	0	0	0	0	0	0	0	0	0	0	0	0	0	0	0	0	0	0	0	0	0	0	0	0	0	0	0	0	0	0	0	0	0	0	0
MRSN752019_02709	sufB	FeS cluster assembly protein SufB	del	GGCGCCGGTGCGCGACAGCTATCA	G	2859101	frameshift variant	HIGH	0	0	0	0	0	0	0	0	0	0	0	0	0	0	0	0	0	0	0	0	0	0	0	0	0	0	0	0	0	0	0	0	0	0	0	0	0	0	0	0	0
MRSN752019_02709	sufB	FeS cluster assembly protein SufB	snp	G	T	2859316	missense variant	MODERATE	0	0	0	0	0	0	0	0	0	0	0	0	0	0	0	0	0	0	0	0	0	0	0	0	0	0	0	0	0	0	0	0	0	0	0	0	0	0	0	0	0
MRSN752019_02709	sufB	FeS cluster assembly protein SufB	del	TG	T	2859373	frameshift variant	HIGH	0	0	0	0	0	0	0	0	0	0	0	0	0	0	0	0	0	0	0	0	0	0	0	0	0	0	0	0	0	0	0	0	0	0	0	0	0	0	0	0	0
MRSN752019_02711	sufD	FeS cluster assembly protein SufD	snp	G	A	2860815	stop gained	HIGH	0	0	0	0	0	0	0	0	0	0	0	0	0	0	0	0	0	0	0	0	0	0	0	0	0	1	0	1	0	1	0	1	1	1	0	0	1	0	0	0	0
MRSN752019_02711	sufD	FeS cluster assembly protein SufD	snp	G	T	2860703	missense variant	MODERATE	0	0	0	0	0	0	0	0	0	0	0	0	0	0	0	0	0	0	0	0	0	0	0	0	0	0	1	0	0	0	0	0	0	0	0	0	0	0	0	0	0
MRSN752019_02712	sufS	Cysteine desulfurase	snp	T	A	2862182	missense variant	MODERATE	0	0	0	0	0	0	0	0	0	0	0	0	0	0	0	0	0	0	0	0	0	0	0	0	0	0	0	0	1	0	1	0	0	0	0	0	0	0	0	0	0
MRSN752019_01171	tag	DNA-3-methyladenine glycosylase 1	snp	G	A	1242184	missense variant	MODERATE	0	0	0	0	0	0	0	0	0	0	0	0	0	0	0	0	0	0	0	0	0	0	0	0	0	0	0	0	0	0	0	0	0	0	0	0	0	0	0	0	0
MRSN752019_04042	tagH	Teichoic acids export ATP-binding protein TagH	snp	T	A	4311716	synonymous variant	LOW	0	0	0	0	0	0	0	0	0	0	0	0	0	0	0	0	0	0	0	0	0	0	1	0	0	0	0	0	0	0	0	0	0	0	1	1	0	0	0	0	0
MRSN752019_03582	tamA	Translocation and assembly module subunit TamA	snp	C	T	3822079	missense variant	MODERATE	0	0	0	0	0	0	0	0	0	0	0	0	0	0	0	0	0	0	0	0	0	0	0	0	0	0	1	0	0	0	0	0	0	0	0	0	0	0	0	0	0
MRSN752019_05254	thiH	2-iminoacetate synthase	snp	C	T	5596893	missense variant	MODERATE	0	0	0	0	0	0	0	0	0	0	0	0	0	0	0	0	0	0	0	0	0	0	0	0	0	0	0	0	0	0	0	0	0	0	0	0	0	0	0	0	0
MRSN752019_00092	thiI	tRNA sulfurtransferase	snp	A	C	90893	missense variant	MODERATE	0	0	0	0	0	0	0	0	0	0	0	0	0	0	0	0	0	0	0	0	0	0	0	0	0	0	0	0	0	0	0	0	0	0	0	0	0	0	0	0	0
MRSN752019_03764	thrA	Bifunctional aspartokinase/homoserine dehydrogenase 1	snp	G	A	4015785	missense variant	MODERATE	0	0	0	0	0	0	0	0	0	0	0	0	0	0	0	0	0	0	0	0	0	0	0	0	0	0	0	0	0	0	0	0	0	0	0	0	0	0	0	0	0
MRSN752019_05369	trkA	Trk system potassium uptake protein TrkA	snp	C	T	5696180	missense variant	MODERATE	0	0	0	0	0	0	0	0	0	0	0	0	0	0	0	0	0	0	0	0	0	0	0	0	0	0	0	0	0	0	0	0	0	0	0	0	0	0	0	0	0
MRSN752019_03001	truA	tRNA pseudouridine synthase A	snp	T	G	3192468	missense variant	MODERATE	1	1	1	1	1	1	1	1	1	1	1	1	1	1	0	0	0	0	0	0	0	0	1	1	1	1	1	1	1	1	1	1	1	1	1	1	1	1	1	1	1
MRSN752019_00997	uhpA	Transcriptional regulatory protein UhpA	snp	C	T	1057627	missense variant	MODERATE	0	0	0	0	0	0	0	0	0	0	0	0	0	0	0	0	0	0	0	0	0	0	0	0	0	0	0	0	0	0	0	0	0	0	0	0	0	0	0	0	0
MRSN752019_00999	uhpC	Membrane sensor protein UhpC	snp	A	T	1059739	stop gained	HIGH	0	0	0	0	0	0	0	0	0	0	0	0	0	0	0	0	0	0	0	0	0	0	0	0	0	0	0	0	0	0	0	0	0	0	0	0	0	0	0	0	0
MRSN752019_02054	ulaA_2	Ascorbate-specific PTS system EIIC component	snp	A	T	2176335	missense variant	MODERATE	0	0	0	0	0	0	0	0	0	0	0	0	0	0	0	0	0	0	0	0	0	0	0	0	0	0	0	0	0	0	0	0	0	0	0	0	0	0	0	0	0
MRSN752019_04594	ulaC_3	Ascorbate-specific PTS system EIIA component	snp	A	G	4898860	synonymous variant	LOW	0	0	0	0	0	0	0	0	0	0	0	0	0	0	0	0	0	0	0	0	0	0	0	0	0	0	0	0	0	0	0	0	0	0	0	0	0	0	0	0	0
MRSN752019_03560	ulaE	L-ribulose-5-phosphate 3-epimerase UlaE	snp	C	T	3800544	missense variant	MODERATE	0	0	0	0	0	0	0	0	0	0	0	0	0	0	0	0	0	0	0	0	0	0	0	0	0	0	0	0	0	0	0	0	0	0	1	1	0	0	0	0	0
MRSN752019_05161	umuC_3	translesion error-prone DNA polymerase V subunit UmuC	snp	T	G	5496771	synonymous variant	LOW	0	0	0	0	0	0	0	0	0	0	0	0	0	0	0	0	0	0	0	0	0	0	0	0	0	0	0	0	0	0	0	0	0	0	0	0	0	0	0	0	0
MRSN752019_05161	umuC_3	translesion error-prone DNA polymerase V subunit UmuC	snp	A	C	5496801	missense variant	MODERATE	0	0	0	0	0	0	0	0	0	0	0	0	0	0	0	0	0	0	0	0	0	0	0	0	0	0	0	0	0	0	0	0	0	0	0	0	0	0	0	0	0
MRSN752019_05161	umuC_3	translesion error-prone DNA polymerase V subunit UmuC	snp	C	A	5496828	synonymous variant	LOW	0	0	0	0	0	0	0	0	0	0	0	0	0	0	0	0	0	0	0	0	0	0	0	0	0	0	0	0	0	0	0	0	0	0	0	0	0	0	0	0	0
MRSN752019_05161	umuC_3	translesion error-prone DNA polymerase V subunit UmuC	snp	T	G	5496972	synonymous variant	LOW	0	0	0	0	0	0	0	0	0	0	0	0	0	0	0	0	0	0	0	0	0	0	0	0	0	0	0	0	0	0	0	0	0	0	0	0	0	0	0	0	0
MRSN752019_00573	uspG_2	Universal stress protein UP12	snp	C	T	588451	missense variant	MODERATE	0	0	0	0	0	0	0	0	0	0	0	0	0	0	0	0	0	0	0	0	0	0	0	0	0	0	0	0	0	0	0	0	0	0	0	0	0	0	0	0	0
MRSN752019_00202	xerD_1	Tyrosine recombinase XerD	snp	T	C	208839	missense variant	MODERATE	1	1	1	1	0	0	0	0	0	0	0	0	0	0	0	0	0	0	0	0	0	0	0	0	0	0	0	0	0	0	0	0	0	0	0	0	0	0	0	0	0
MRSN752019_04835	xylA_2	Xylose isomerase	snp	A	C	5151054	missense variant	MODERATE	0	0	0	0	0	0	0	0	0	0	0	0	0	0	0	0	0	0	0	0	0	0	0	0	0	0	0	0	0	0	0	0	0	0	0	0	0	0	0	0	0
MRSN752019_02413	xylE	D-xylose-proton symporter	snp	C	T	2537699	synonymous variant	LOW	0	0	0	0	0	0	0	0	0	0	0	0	0	0	0	0	0	0	0	0	0	0	0	0	0	0	0	0	0	0	0	0	0	0	0	0	0	0	0	0	0
MRSN752019_00436	xylG_1	Xylose import ATP-binding protein XylG	snp	C	T	448671	missense variant	MODERATE	0	0	0	0	0	0	0	0	0	0	0	0	0	0	0	0	0	0	0	0	0	0	0	0	0	0	0	0	0	0	0	0	0	0	0	0	0	0	0	0	0
MRSN752019_02082	xynR	HTH-type transcriptional regulator XynR	snp	A	T	2207924	missense variant	MODERATE	0	0	0	0	0	0	0	0	0	0	0	0	0	0	0	0	0	0	0	0	0	0	0	0	0	0	0	0	0	0	0	0	0	0	0	0	0	0	0	0	0
MRSN752019_02891	yadH	Inner membrane transport permease YadH	snp	G	T	3071662	missense variant	MODERATE	0	0	0	0	0	0	0	0	0	0	0	0	0	0	0	0	0	0	0	0	0	0	0	0	0	0	0	0	0	0	0	0	0	0	0	0	0	0	0	0	0
MRSN752019_00097	yajR	Inner membrane transport protein YajR	snp	C	A	96173	synonymous variant	LOW	0	0	0	0	1	0	0	0	0	0	0	0	0	0	0	0	0	0	0	0	0	0	0	0	0	0	0	0	0	0	0	0	0	0	0	0	0	0	0	0	0
MRSN752019_00607	ybhF_1	putative multidrug ABC transporter ATP-binding protein YbhF	snp	G	A	627227	stop gained	HIGH	0	0	0	0	0	0	0	0	0	0	0	0	0	0	0	0	0	0	0	0	0	0	0	0	0	0	0	0	0	0	0	0	0	0	0	0	0	0	0	0	0
MRSN752019_00607	ybhF_1	putative multidrug ABC transporter ATP-binding protein YbhF	snp	T	A	626779	missense variant	MODERATE	0	0	0	0	0	0	0	0	0	0	0	0	0	0	0	0	0	0	0	0	0	0	0	0	0	0	0	0	0	0	0	0	0	0	0	0	0	0	0	0	0
MRSN752019_00623	ybiO	Moderate conductance mechanosensitive channel YbiO	snp	G	A	643049	missense variant	MODERATE	0	0	0	0	0	0	0	0	0	0	0	0	0	0	0	0	0	0	0	0	0	0	1	1	1	1	1	1	1	1	1	1	1	1	1	1	1	1	1	1	1
MRSN752019_00633	ybiR	Inner membrane protein YbiR	snp	T	A	653553	missense variant	MODERATE	0	0	0	1	0	0	0	0	0	0	0	0	0	0	0	0	0	0	0	0	0	0	0	0	0	0	0	0	0	0	0	0	0	0	0	0	0	0	0	0	0
MRSN752019_00642	ybiU	putative protein YbiU	mnp	TT	GG	666330	missense variant	MODERATE	1	1	1	1	1	1	1	1	1	1	1	1	1	1	0	0	0	0	1	0	0	0	1	1	1	1	1	1	1	1	1	1	1	1	1	1	1	1	1	1	1
MRSN752019_00663	ybjJ	Inner membrane protein YbjJ	snp	A	G	693641	missense variant	MODERATE	0	0	0	0	0	0	0	0	0	0	0	0	0	0	0	0	0	0	0	0	0	0	0	0	0	0	0	0	0	0	0	0	0	0	0	0	0	0	0	0	0
MRSN752019_00772	yccS	Inner membrane protein YccS	snp	A	T	826146	missense variant	MODERATE	0	0	0	0	0	0	0	0	0	0	0	0	0	0	0	0	0	0	0	0	0	0	0	0	0	0	0	0	0	0	0	0	0	0	0	0	0	0	0	0	0
MRSN752019_00867	yceD	Large ribosomal RNA subunit accumulation protein YceD	snp	A	T	919660	missense variant	MODERATE	0	0	0	0	0	0	0	0	0	0	0	0	0	1	0	0	0	0	0	0	0	0	0	0	0	0	0	0	0	0	0	0	0	0	0	0	0	0	0	0	0
MRSN752019_01434	ycgR	Flagellar brake protein YcgR	snp	G	A	1533887	synonymous variant	LOW	1	1	1	0	0	0	0	0	0	0	0	0	0	0	0	0	0	0	0	0	0	0	0	0	0	0	0	0	0	0	0	0	0	0	0	0	0	0	0	0	0
MRSN752019_01957	yciE_1	Protein YciE	snp	T	G	2077558	missense variant	MODERATE	0	0	0	0	1	1	1	1	1	1	1	1	1	1	0	0	0	0	0	0	0	0	0	0	0	0	0	0	0	0	0	0	0	0	0	0	0	0	0	0	0
MRSN752019_03881	yciK	putative oxidoreductase YciK	snp	G	T	4137513	missense variant	MODERATE	0	0	0	0	0	0	0	0	0	0	0	0	0	0	0	0	0	0	0	0	0	0	0	0	0	0	0	0	0	0	0	0	0	0	0	0	0	0	0	0	0
MRSN752019_01870	ydcU	Inner membrane ABC transporter permease protein YdcU	snp	G	A	1985665	synonymous variant	LOW	0	0	0	0	0	0	0	0	0	0	0	0	0	0	0	0	0	0	0	0	0	0	0	0	0	0	0	0	0	0	0	0	0	0	0	0	0	0	0	0	0
MRSN752019_01871	ydcV_2	Inner membrane ABC transporter permease protein YdcV	snp	C	A	1986643	missense variant	MODERATE	0	0	0	0	0	0	0	0	0	0	0	0	0	0	0	0	0	0	0	0	0	0	0	0	0	0	0	0	0	0	0	0	0	0	0	0	0	0	0	0	0
MRSN752019_01971	ydeP	Protein YdeP	snp	A	T	2088313	missense variant	MODERATE	0	0	0	1	0	0	0	0	0	0	0	0	0	0	0	0	0	0	0	0	0	0	0	0	0	0	0	0	0	0	0	0	0	0	0	0	0	0	0	0	0
MRSN752019_04106	ydgH	Protein YdgH	snp	C	T	4379117	synonymous variant	LOW	0	1	1	0	0	0	0	0	0	0	0	0	0	0	0	0	0	0	0	0	0	0	0	0	0	0	0	0	0	0	0	0	0	0	0	0	0	0	0	0	0
MRSN752019_04107	ydgI	Putative arginine/ornithine antiporter	snp	T	C	4379461	missense variant	MODERATE	0	0	0	0	0	0	0	0	0	0	0	0	0	0	0	0	0	0	0	0	0	0	0	0	0	0	0	0	0	0	0	0	0	0	0	0	0	0	0	0	0
MRSN752019_00789	yeaX_1	Carnitine monooxygenase reductase subunit	snp	G	A	840080	missense variant	MODERATE	1	1	1	1	0	0	0	0	0	0	0	0	0	0	0	0	0	0	0	0	0	0	0	0	0	0	0	0	0	0	0	0	0	0	0	0	0	0	0	0	0
MRSN752019_03402	yebT	Intermembrane transport protein YebT	snp	G	A	3636121	missense variant	MODERATE	0	0	0	0	0	0	0	0	0	0	0	0	0	0	0	0	0	0	0	0	0	0	0	0	0	0	0	0	0	0	0	0	0	0	0	0	0	0	0	0	0
MRSN752019_03439	yecM	Protein YecM	snp	G	A	3671542	synonymous variant	LOW	0	0	0	0	0	0	0	0	0	0	0	0	0	0	0	0	0	0	0	0	0	0	0	0	0	0	0	0	0	0	0	0	0	0	0	0	0	0	0	0	0
MRSN752019_04522	yeeO	putative FMN/FAD exporter YeeO	snp	A	T	4803041	missense variant	MODERATE	1	1	1	1	0	0	0	0	0	0	0	0	0	0	0	0	0	0	0	0	0	0	0	0	0	0	0	0	0	0	0	0	0	0	0	0	0	0	0	0	0
MRSN752019_03441	yesR	Unsaturated rhamnogalacturonyl hydrolase YesR	snp	G	A	3674691	synonymous variant	LOW	0	0	0	0	0	0	0	0	0	0	0	0	0	0	0	0	0	0	0	0	0	0	0	0	0	0	0	0	0	1	0	0	0	0	0	0	0	0	0	0	0
MRSN752019_02992	yfcA	putative membrane transporter protein YfcA	snp	C	A	3182548	synonymous variant	LOW	0	0	0	0	0	0	0	0	0	0	0	0	0	0	0	0	0	0	0	0	0	0	0	0	0	0	0	0	0	0	0	0	0	0	0	0	0	0	0	0	0
MRSN752019_02997	yfcJ	putative MFS-type transporter YfcJ	snp	G	A	3188401	missense variant	MODERATE	0	0	0	0	0	0	0	0	0	0	0	0	0	0	0	0	0	0	0	0	0	0	0	0	0	0	0	0	0	0	0	0	0	0	0	0	0	0	0	0	0
MRSN752019_01764	yfiH	Polyphenol oxidase	snp	G	T	1880580	missense variant	MODERATE	0	0	0	0	0	0	0	0	0	0	0	0	0	0	0	0	0	0	0	0	0	0	0	0	0	0	0	0	0	0	0	0	0	0	0	0	0	0	0	0	0
MRSN752019_04319	ygaZ_2	Inner membrane protein YgaZ	snp	G	A	4613843	missense variant	MODERATE	0	0	0	0	0	0	0	0	0	0	0	0	0	0	0	0	0	0	0	0	0	0	0	0	0	0	0	0	0	0	0	0	0	0	0	0	0	0	0	0	0
MRSN752019_01593	ygbE	Inner membrane protein YgbE	del	CGGTGGT	C	1713435	disruptive inframe deletion	MODERATE	0	0	0	0	0	0	0	0	1	1	1	0	1	0	0	0	0	0	0	0	0	0	0	0	0	0	0	0	0	0	0	0	0	0	0	0	0	0	0	0	0
MRSN752019_04335	yggP	Mannitol-1-phosphate 5-dehydrogenase	snp	C	A	4627766	missense variant	MODERATE	0	0	0	0	0	0	0	0	0	0	0	0	0	0	0	0	0	0	0	0	0	0	0	0	0	0	0	0	0	0	0	0	0	0	0	0	0	0	0	0	0
MRSN752019_01339	yheS	putative ABC transporter ATP-binding protein YheS	snp	C	T	1441478	missense variant	MODERATE	0	0	0	0	0	0	0	0	0	0	0	0	0	0	0	0	0	0	0	0	0	0	0	0	0	0	0	0	1	0	1	0	0	0	0	0	0	0	0	0	0
MRSN752019_01300	yhgF	Protein YhgF	snp	A	T	1400571	missense variant	MODERATE	0	0	0	0	0	0	0	0	0	0	0	0	0	0	0	0	0	0	0	0	0	0	0	0	0	0	0	0	0	0	0	0	0	0	0	0	0	0	0	0	0
MRSN752019_03251	yhhS_2	putative MFS-type transporter YhhS	snp	C	A	3474368	synonymous variant	LOW	0	0	0	0	0	0	0	0	0	0	0	0	0	0	0	0	0	0	0	0	0	0	0	0	0	0	0	0	0	0	0	0	0	0	0	0	0	0	0	0	0
MRSN752019_01272	yhhX	putative oxidoreductase YhhX	snp	G	T	1362865	synonymous variant	LOW	0	0	0	0	0	0	0	0	0	0	0	0	0	0	0	0	0	0	0	0	0	0	0	0	0	0	0	0	0	0	0	0	0	0	0	0	0	0	0	0	0
MRSN752019_01137	yibH_2	Inner membrane protein YibH	snp	C	T	1202707	stop gained	HIGH	0	0	0	0	0	0	0	0	0	0	0	0	0	0	0	0	0	0	0	0	0	0	0	0	0	0	0	0	0	0	0	0	0	0	0	0	0	0	0	0	0
MRSN752019_04702	yifK	putative transport protein YifK	snp	G	A	5014048	synonymous variant	LOW	0	0	0	0	0	0	0	0	1	0	0	0	0	0	0	0	0	0	0	0	0	0	0	0	0	0	0	0	0	0	0	0	0	0	0	0	0	0	0	0	0
MRSN752019_04687	yigB	5-amino-6-(5-phospho-D-ribitylamino)uracil phosphatase YigB	snp	G	T	5001607	missense variant	MODERATE	0	0	0	0	0	0	0	0	0	0	0	0	0	0	0	0	0	0	0	0	0	0	0	0	0	0	0	0	0	0	0	0	0	0	0	0	0	0	0	0	0
MRSN752019_03592	yjfF	Inner membrane ABC transporter permease protein YjfF	snp	C	T	3834042	synonymous variant	LOW	1	1	1	1	0	0	0	0	0	0	0	0	0	0	0	0	0	0	0	0	0	0	0	0	0	0	0	0	0	0	0	0	0	0	0	0	0	0	0	0	0
MRSN752019_01888	yncE_2	putative protein YncE	snp	C	T	2004538	synonymous variant	LOW	0	0	0	0	0	0	0	0	0	0	0	0	0	0	0	0	0	0	0	0	0	0	0	0	0	0	0	0	0	0	0	0	0	0	0	0	0	0	0	0	0
MRSN752019_02545	ypdA	Sensor histidine kinase YpdA	snp	T	C	2679979	missense variant	MODERATE	1	1	1	1	0	0	0	0	0	0	0	0	0	0	0	0	0	0	0	0	0	0	0	0	0	0	0	0	0	0	0	0	0	0	0	0	0	0	0	0	0
MRSN752019_02410	yphA	Inner membrane protein YphA	snp	A	T	2531516	missense variant	MODERATE	0	0	0	0	0	0	0	0	0	0	0	0	0	0	0	0	0	0	0	0	0	0	0	0	0	0	0	0	0	0	0	0	0	0	0	0	0	0	0	0	0
MRSN752019_02414	yphB	putative protein YphB	snp	A	G	2538404	missense variant	MODERATE	0	0	0	0	0	1	0	0	0	0	0	0	0	0	0	0	0	0	0	0	0	0	0	0	0	0	0	0	0	0	0	0	0	0	0	0	0	0	0	0	0
MRSN752019_05068	yraA	Putative cysteine protease YraA	snp	T	G	5403949	missense variant	MODERATE	0	0	0	0	0	0	0	0	0	0	0	0	0	0	0	0	0	0	0	0	0	0	0	0	0	0	0	0	0	0	0	0	0	0	0	0	0	0	0	0	0
MRSN752019_03572	ytfF	Inner membrane protein YtfF	snp	T	G	3810823	synonymous variant	LOW	1	1	1	1	1	1	1	1	1	1	1	1	1	1	0	0	0	0	0	0	0	0	1	1	1	1	1	1	1	1	1	1	1	1	1	1	1	1	1	1	1
MRSN752019_03696	yveA	Aspartate-proton symporter	snp	G	A	3947826	missense variant	MODERATE	0	0	0	0	0	0	0	0	0	0	0	0	0	0	0	0	0	0	0	0	0	0	0	0	0	0	0	0	0	0	0	0	0	0	0	0	0	0	0	0	0
MRSN752019_01976	zapE_1	Cell division protein ZapE	snp	C	T	2094184	synonymous variant	LOW	1	1	1	1	0	0	0	0	0	0	0	0	0	0	0	0	0	0	0	0	0	0	0	0	0	0	0	0	0	0	0	0	0	0	0	0	0	0	0	0	0
MRSN752019_03419	zwf	Glucose-6-phosphate 1-dehydrogenase	snp	G	C	3653486	synonymous variant	LOW	0	0	0	0	0	0	0	0	0	0	0	0	0	0	0	0	0	0	0	0	0	0	0	0	0	0	0	0	0	0	0	0	0	0	0	0	0	0	0	0	0
MRSN752019_03419	zwf	Glucose-6-phosphate 1-dehydrogenase	snp	C	T	3653395	missense variant	MODERATE	0	0	0	0	1	0	0	0	0	0	0	0	0	0	0	0	0	0	0	0	0	0	0	0	0	0	0	0	0	0	0	0	0	0	0	0	0	0	0	0	0
[truncated: 99 more columns]
